# Supplementary material for: The impact of teacher emotional support on learning engagement among college students mediated by academic self-efficacy and academic resilience
Source: Sci Rep. 2025 Jan 29;15:3670. doi: 10.1038/s41598-025-88187-x (PMC11779917; doi:10.1038/s41598-025-88187-x)
Supplement: Supplementary file 1 — Supplementary Information. [file 41598_2025_88187_MOESM1_ESM.xlsx]

## Sheet: Sheet1
Supplementary Table S1: Survey Results on Students' Perceptions of Teacher Emotional Support, Academic Self-Efficacy, Academic Resilience, and Learning Engagement
Legend: Overview: This table presents the survey results, which include responses to questions related to Teacher Emotional Support, Academic Self-Efficacy, Academic Resilience, and Learning Engagement, along with the participants' demographic information. Demographics: Gender: 1 = Male, 2 = Female Year: 1 = Freshman, 2 = Sophomore, 3 = Junior, 4 = Senior Major: 1 = Humanities, 2 = Science & Engi…
Number	Gender	Year	Major	1.Our teachers want students in this class to respect each other’s ideas.	2.Our teachers treat everyone in this math class fairly.	3.Our teachers want the students in this class to work well together.	4.Our teachers do not allow students to make fun of other students’ideas in class.	5.Our teachers want all students to feel respected.	6.Our teachers care about how we feel.	7.We can count on our teachers for help when we need it.	8.Our teachers consider students’feelings.	9.Our teachers take a personal interest in students.	10.Our teachers are available to help students when we have questions.	11.Our teachers take the time to completely answer our questions.	12.Our teachers encourage us to help other students with their works.	13.Our teachers allow us to discuss our work with classmates.	14.My teachers listen to what I have to say	15.Our teachers encourage us to share ideas with one another in class.	1.I believe that I have the ability to achieve good results in my studies.	2.I believe that I have the ability to solve the problems I encounter in my studies.	3.Compared to other classmates in the class, my learning ability is relatively strong.	4.I believe that I am able to grasp the content taught by the teacher in class in a timely manner.	5.I believe that I am able to apply what I have learned.	6.Compared to other classmates, I have a broader understanding of the subject I am studying.	7.I enjoy choosing challenging learning tasks.	8.I believe that I can understand the knowledge in textbooks and the content taught by the teacher very well.	9.I often choose learning tasks that are challenging but allow me to gain knowledge, even if they require extra effort.	10.Even if I perform poorly in an exam, I can calmly analyze the mistakes I made during the test.	11.No matter how well or poorly I perform academically, I never doubt my ability to learn.	12.When studying, I often like to test my understanding of the material by asking and answering questions myself.	13.When thinking about a question, I am able to connect previously learned knowledge with what I am currently learning.	14.I often find myself reading a book without understanding what it means.	15.When reading a book, I am able to connect the content with the knowledge I have already mastered.	16.I find myself often getting distracted in class, making it difficult to pay attention to the lecture.	17.I often struggle to accurately summarize the main ideas of the content I read.	18.I always highlight key parts in books or notebooks to help with my learning.	19.When reviewing for an exam, I am able to integrate and connect previously learned knowledge.	20.When taking notes in class, I always try to write down every word the teacher says, regardless of whether it is meaningful or not.	21.When doing homework, I always strive to recall what the teacher said in class to complete the assignments well.	22.Even if the teacher doesn’t require it, I consciously complete the exercises at the end of each chapter in the book to test my understanding of the material.	1.When facing difficulties in learning, I can try to think of new solutions.	2.When I am discouraged by my studies, I can use situations to motivate myself	3.I can’t change my long-term goals and ambitions until I make a success.	4.I usually look forward to showing that I can improve my grades.	5.I can do my best to stop thinking negative thoughts when I fail to achieve the desired goals.	1.When I get up in the morning, I want to study.	2.I can keep on learning, even if it does not go smoothly.	3.I feel that I have a clear learning goal and that learning is meaningful.	4.When I study, I feel time passing quickly.
1	1	3	2	5	5	5	5	5	4	4	5	5	5	5	5	5	5	5	5	4	4	5	5	5	5	5	5	4	5	5	5	5	5	4	5	5	5	5	5	5	5	5	5	5	5	5	5	5	5
2	1	3	2	5	5	5	5	5	5	5	4	5	4	4	5	4	4	5	5	5	4	4	5	5	5	4	5	5	5	5	5	4	5	5	5	5	5	5	4	5	5	5	5	5	5	5	5	5	5
3	1	3	2	5	5	5	5	4	5	4	5	5	5	5	5	5	5	5	4	4	3	2	4	2	4	3	4	4	4	4	3	3	1	2	2	3	4	3	1	3	5	4	4	4	4	3	4	3	4
4	1	3	2	4	5	5	4	4	4	4	1	4	3	3	1	1	2	4	4	4	4	5	5	4	5	4	4	4	4	1	3	3	4	2	3	1	2	2	3	1	4	4	3	4	5	3	3	3	3
5	1	3	2	4	5	4	5	5	5	5	5	5	5	5	4	2	4	5	5	5	4	5	5	5	5	5	5	4	5	5	4	5	5	5	5	5	5	4	5	4	5	5	5	5	5	5	5	5	4
6	1	3	2	4	5	4	4	4	4	5	5	5	5	5	4	4	5	5	5	5	5	5	4	5	4	4	5	5	4	5	5	5	4	4	5	4	5	4	5	4	5	5	5	5	5	5	5	5	5
7	2	4	4	5	4	3	5	5	5	5	5	5	5	5	4	4	3	4	3	2	2	2	4	4	3	3	1	3	1	3	3	3	4	3	3	4	3	3	4	5	2	3	3	1	2	4	5	4	4
8	1	3	2	5	4	4	4	5	5	4	3	5	5	4	2	3	3	1	4	4	3	5	3	4	3	4	5	1	4	4	5	3	2	4	3	4	4	3	4	5	4	5	3	5	4	4	3	4	5
9	1	3	2	3	4	4	2	5	3	4	5	3	1	4	5	5	4	4	2	4	1	3	2	4	3	1	1	4	4	1	4	3	4	2	4	4	4	2	4	3	4	4	4	5	5	4	4	4	4
10	1	2	2	4	4	5	5	5	3	4	4	4	4	3	5	4	4	5	4	3	3	2	2	4	2	3	4	4	4	4	4	4	5	4	3	4	3	4	5	4	5	5	5	4	5	4	4	4	5
11	1	3	2	3	3	4	3	5	2	3	1	4	4	2	2	2	2	4	4	5	4	4	2	3	3	4	4	4	5	3	1	2	4	2	2	4	3	2	1	1	3	2	1	2	4	3	3	3	1
12	1	2	2	3	3	2	4	3	4	4	2	3	1	1	3	2	4	2	3	3	3	4	3	2	1	2	1	3	3	3	3	2	4	3	2	4	4	4	1	3	2	4	2	1	3	2	3	1	3
13	1	3	2	2	1	3	3	5	4	3	4	1	4	4	5	4	4	4	4	5	4	4	5	5	4	5	4	5	4	4	5	5	5	4	5	5	5	5	4	4	5	5	5	5	5	4	5	4	4
14	1	3	2	5	3	4	4	1	2	1	1	3	3	3	3	3	1	1	4	5	4	4	3	3	4	5	3	4	3	4	4	5	4	4	3	4	4	2	4	4	4	4	4	5	5	4	5	5	5
15	1	3	2	3	2	5	3	2	2	3	3	4	2	3	2	3	1	2	4	4	4	4	4	4	3	4	4	4	4	1	2	2	1	3	2	3	1	2	3	2	5	4	3	4	5	4	3	3	3
16	2	3	2	5	3	4	4	5	3	4	4	1	4	4	5	3	1	2	3	3	4	4	3	3	2	4	4	2	3	1	3	4	4	1	3	4	3	1	2	3	1	4	2	3	3	3	4	3	4
17	1	3	2	5	5	5	5	5	5	5	5	5	4	5	3	5	4	4	5	4	5	5	4	5	5	4	5	5	5	5	5	4	5	4	3	5	4	2	4	4	4	3	4	4	4	4	4	4	4
18	1	3	2	4	3	2	1	5	4	5	5	5	4	5	4	2	1	4	5	4	5	3	4	5	5	5	5	5	5	4	3	3	5	5	4	4	4	4	5	5	5	5	5	5	5	4	4	4	4
19	1	3	2	5	4	4	4	5	5	5	5	4	5	5	5	5	5	5	2	1	1	2	1	2	3	1	1	1	3	5	5	5	4	3	4	4	5	4	5	4	5	4	4	4	5	3	4	4	4
20	1	2	2	4	4	3	4	4	4	2	4	5	4	4	4	5	4	5	4	4	4	4	4	4	3	4	3	4	4	4	5	5	5	5	4	4	5	4	4	5	5	4	4	5	4	4	4	4	5
21	2	3	2	4	3	4	3	5	5	5	4	5	5	5	4	3	2	5	4	5	4	4	5	4	4	5	5	4	5	5	4	4	4	3	5	5	5	4	5	4	4	4	3	5	4	5	4	4	5
22	1	3	2	1	4	1	1	4	4	3	5	2	4	4	3	3	4	5	2	3	1	3	3	1	1	1	3	4	2	4	2	2	3	2	2	3	3	3	4	3	5	4	4	4	4	3	4	4	5
23	2	2	4	4	2	2	4	4	5	4	5	2	5	5	3	4	4	3	5	5	4	5	4	5	5	4	5	4	5	4	5	4	4	4	5	5	5	5	4	5	4	5	5	5	5	5	5	5	4
24	2	3	2	5	5	5	5	4	4	5	5	5	5	5	4	1	2	3	1	2	1	3	2	3	3	1	3	2	3	4	4	4	4	4	4	4	3	3	4	5	4	1	4	3	3	3	3	3	4
25	2	3	2	2	3	4	3	3	2	2	2	2	2	3	4	1	4	2	1	3	1	3	2	2	1	2	1	3	2	2	2	3	4	3	2	1	4	1	2	2	1	3	2	1	3	1	1	1	4
26	2	3	2	1	4	4	1	4	1	2	5	3	3	1	3	2	2	1	1	3	2	1	3	3	1	3	1	3	3	1	4	2	3	3	2	3	3	2	1	2	1	3	3	1	1	2	1	1	3
27	1	3	2	4	2	3	3	4	2	1	1	4	1	1	2	1	2	3	4	3	4	3	3	4	2	3	3	2	3	2	4	2	4	4	4	3	2	4	4	2	3	3	4	3	3	3	2	3	3
28	2	3	2	4	3	5	5	3	3	5	5	5	3	5	2	5	5	4	3	3	3	4	3	3	3	1	3	4	4	1	4	2	4	1	3	1	2	2	1	3	5	5	5	4	4	5	4	4	5
29	1	2	2	3	3	3	3	2	2	3	2	1	3	4	5	5	4	5	3	3	3	4	5	3	3	4	4	5	4	5	4	5	5	3	3	5	5	3	4	4	4	4	1	4	4	3	2	3	3
30	2	3	2	3	5	3	3	3	4	2	2	1	4	1	1	1	1	4	2	1	2	3	2	2	1	3	2	3	1	4	5	4	4	4	3	5	4	5	5	5	4	2	4	2	1	2	4	3	4
31	2	3	2	3	2	4	5	5	2	1	2	4	3	1	2	1	1	2	4	4	5	3	4	4	4	4	5	4	5	5	5	3	4	4	5	4	4	4	5	4	4	1	4	4	3	5	5	5	4
32	2	3	2	4	1	5	3	1	3	2	1	1	1	3	1	3	4	3	3	4	2	3	1	2	3	3	3	1	1	3	4	2	3	3	2	4	1	4	2	3	4	3	4	3	4	3	3	3	4
33	2	3	2	4	1	3	2	4	3	1	4	4	5	4	3	5	4	4	2	4	3	3	4	2	2	3	2	4	3	2	3	3	3	2	4	1	3	2	3	3	4	5	4	5	4	5	4	4	4
34	1	3	2	4	3	2	4	1	4	1	2	1	3	2	3	1	1	2	1	1	3	3	4	1	2	2	3	1	1	2	1	1	3	2	2	2	3	2	1	3	2	1	3	1	2	2	3	1	1
35	1	2	2	4	3	5	4	1	5	3	5	5	4	3	4	3	3	3	5	4	5	5	5	3	4	5	5	3	5	4	3	2	3	2	2	2	3	1	3	2	4	5	4	4	4	5	5	4	5
36	1	3	1	5	4	5	4	3	5	5	5	5	2	4	5	4	3	5	4	5	3	4	4	3	1	3	2	5	1	4	5	3	4	3	3	4	5	3	4	3	3	3	3	4	4	4	4	3	2
37	1	2	2	2	3	4	2	1	2	2	1	4	1	1	3	2	1	2	2	1	1	1	3	1	2	3	1	3	3	4	4	3	4	3	3	4	4	5	4	4	4	4	3	3	3	2	3	4	4
38	1	2	2	4	4	3	3	4	3	2	4	5	4	3	3	2	1	2	2	1	3	4	3	3	4	3	2	3	3	3	1	4	3	2	2	4	4	1	2	2	3	1	4	4	1	5	5	5	5
39	1	2	2	5	5	3	4	4	5	5	5	5	5	5	4	1	4	2	4	5	5	4	5	4	4	5	4	4	5	4	5	4	5	5	4	5	3	4	4	3	4	4	4	3	4	4	1	3	4
40	1	2	2	1	3	1	2	2	1	3	5	4	3	2	1	4	1	2	2	3	3	2	1	1	3	3	2	3	1	3	2	3	1	3	2	3	4	2	1	3	1	1	2	3	1	3	4	3	3
41	2	2	2	1	3	2	2	3	3	4	3	4	4	4	2	3	3	3	4	3	2	1	3	3	3	1	4	2	4	2	3	2	2	2	2	3	4	2	3	1	3	4	3	4	4	5	4	4	3
42	1	2	2	4	1	3	4	2	3	1	4	1	3	3	4	2	5	4	3	2	3	3	3	3	2	1	3	3	2	4	4	4	4	2	3	4	4	4	5	3	4	4	4	4	4	5	4	5	5
43	1	2	2	5	5	5	5	5	5	5	5	5	5	5	5	4	5	5	4	4	4	4	4	3	4	4	4	5	4	3	4	4	3	3	2	4	3	4	3	3	4	4	3	3	4	4	4	4	4
44	1	2	2	4	1	2	3	4	4	3	3	4	3	3	1	1	2	1	1	1	4	3	1	3	1	2	3	3	5	2	1	1	3	1	2	1	4	1	1	4	5	4	3	5	2	5	5	5	5
45	1	2	2	1	4	3	1	4	3	2	1	1	1	2	1	1	3	1	2	3	4	4	3	3	4	3	4	3	3	3	3	2	4	2	3	3	2	2	3	2	3	4	1	3	2	3	3	1	3
46	1	2	2	5	5	5	4	4	4	2	5	2	5	4	4	4	5	5	4	4	4	4	5	3	5	5	4	4	3	5	5	4	2	3	3	4	5	5	5	5	3	4	5	5	5	3	4	4	4
47	1	2	2	1	1	1	1	4	5	4	3	4	1	4	1	2	2	1	1	4	2	3	1	1	3	1	4	1	3	4	4	3	2	2	2	3	3	1	3	1	1	3	4	2	2	3	3	3	1
48	1	2	2	2	4	1	2	2	3	5	5	3	2	5	4	3	1	4	4	1	3	4	2	4	3	2	2	3	1	3	1	2	3	2	2	3	1	1	3	3	4	4	4	4	4	4	4	4	4
49	2	2	2	2	1	3	2	4	1	2	1	4	3	4	4	5	3	1	4	5	4	5	4	4	4	4	4	4	4	1	1	1	2	3	2	4	4	3	4	3	4	4	5	4	4	5	5	5	5
50	2	2	4	4	4	5	4	5	4	4	4	1	1	2	4	4	3	4	3	1	4	4	3	3	4	1	4	3	3	4	4	4	4	3	4	3	4	4	3	4	4	4	4	3	4	3	4	4	4
51	2	2	2	5	1	5	4	5	4	4	4	3	1	1	1	1	2	4	5	4	4	4	5	4	3	1	2	5	3	5	5	5	5	5	3	5	5	5	5	4	4	5	5	4	5	5	4	4	5
52	2	2	2	5	5	4	4	5	5	4	4	4	4	5	5	4	5	5	5	5	5	4	5	4	5	5	5	5	4	5	3	3	5	4	4	4	4	4	5	5	4	4	4	3	4	4	3	4	4
53	2	3	2	2	4	1	1	3	5	4	5	4	4	4	4	4	1	3	1	4	2	4	1	3	1	1	1	2	1	3	3	1	4	2	2	2	2	3	3	3	4	3	4	4	4	3	4	3	4
54	2	3	2	1	2	2	2	4	1	2	4	3	1	2	2	2	3	3	4	4	3	5	3	3	3	4	5	3	3	4	4	3	4	4	4	4	4	4	4	4	1	1	2	3	3	3	3	4	3
55	2	3	2	1	3	4	2	3	4	1	1	2	3	1	4	5	5	4	4	3	4	3	2	5	3	4	4	4	4	5	5	4	5	4	4	4	4	4	5	4	4	4	2	3	4	3	2	3	2
56	1	2	2	3	3	5	4	4	3	2	3	4	3	1	2	4	2	2	2	4	3	4	1	4	3	3	2	1	1	3	3	3	4	2	3	4	4	1	3	3	4	4	4	5	5	3	4	4	4
57	1	3	1	5	5	4	4	4	5	5	5	5	4	5	4	4	5	5	4	4	3	5	3	3	4	4	3	4	3	4	4	3	4	4	3	3	3	2	4	4	5	4	5	5	5	5	5	5	5
58	1	2	2	2	4	1	3	1	3	3	1	4	4	3	3	4	4	2	3	3	3	3	2	2	3	3	1	4	3	3	1	3	2	1	4	1	1	2	3	2	4	3	5	4	4	3	4	3	5
59	1	2	2	3	1	4	1	3	1	2	2	1	2	2	1	3	4	1	4	5	4	5	4	5	5	4	4	5	4	4	4	2	4	4	4	4	3	4	4	4	3	3	3	4	3	3	4	3	4
60	2	2	2	4	3	4	3	3	3	2	3	1	1	2	5	4	4	3	2	4	4	3	4	1	4	4	3	3	1	3	3	1	2	1	2	3	1	3	3	3	4	5	4	4	4	4	4	4	4
61	1	2	2	4	5	3	4	5	5	5	5	5	5	5	3	5	5	4	3	4	2	2	5	1	3	3	3	3	3	3	3	2	3	2	4	3	4	4	2	3	4	5	4	4	5	3	3	3	4
62	2	3	2	5	4	4	5	1	3	4	4	2	1	3	1	1	3	3	1	3	2	2	1	2	2	3	1	1	1	3	3	2	1	3	2	4	4	2	4	2	3	2	3	2	1	5	4	5	5
63	2	2	2	3	1	3	3	4	4	2	4	1	4	1	3	4	4	4	3	3	3	4	3	1	3	1	2	4	2	4	3	2	4	2	2	2	3	1	3	3	3	1	3	3	3	3	4	3	2
64	1	2	2	1	2	4	2	2	5	4	4	3	4	5	3	3	3	3	2	1	3	1	4	1	3	3	2	3	4	4	4	2	4	3	3	5	4	3	5	3	5	5	5	4	4	4	5	4	5
65	1	2	2	4	4	5	1	3	3	4	4	4	2	4	1	5	1	2	5	4	4	3	4	3	4	5	4	4	4	3	3	3	4	3	1	3	3	1	3	3	1	4	1	4	4	3	5	3	4
66	1	2	2	3	4	1	4	2	2	2	3	2	4	1	3	2	1	4	1	4	4	4	4	2	3	3	3	3	4	5	5	3	4	4	4	5	5	4	5	3	3	1	3	3	3	3	4	3	3
67	1	2	2	5	4	5	4	4	2	4	1	1	2	3	3	1	1	4	1	4	2	3	3	3	3	3	3	1	4	3	4	3	4	2	2	4	3	3	4	3	1	4	4	3	1	5	5	5	5
68	2	3	2	4	4	2	4	5	4	3	1	3	4	4	5	5	5	5	4	4	3	4	3	3	4	4	3	4	2	5	3	4	5	4	4	4	4	4	4	3	4	4	4	4	4	5	4	4	5
69	1	3	2	4	2	4	4	1	4	3	3	2	1	4	1	2	4	3	4	3	4	4	5	4	4	4	4	4	4	5	5	5	4	3	3	4	5	4	4	4	4	4	5	4	5	4	4	4	4
70	1	2	2	2	4	3	4	3	4	4	4	4	3	4	3	3	5	3	4	3	3	3	3	3	4	3	3	1	3	4	1	1	1	1	2	4	1	2	1	1	4	5	4	4	4	3	4	3	4
71	2	3	2	3	1	2	2	5	5	5	5	4	5	5	4	4	4	4	3	5	5	4	4	4	5	4	4	5	5	3	1	4	4	3	2	3	4	3	1	3	4	4	4	3	4	2	3	3	3
72	2	2	1	5	5	4	4	5	4	5	4	4	4	5	3	1	2	1	4	5	5	5	5	4	4	4	3	5	5	4	4	4	4	5	4	5	4	4	5	3	3	2	4	5	4	5	5	5	5
73	2	2	2	2	1	1	1	1	5	4	2	3	1	3	5	3	4	5	3	3	3	2	4	2	2	3	2	3	3	5	5	5	5	5	5	5	4	5	4	4	4	4	5	4	4	4	4	4	4
74	1	2	2	1	4	1	3	1	3	4	2	1	1	3	3	3	3	2	4	4	3	4	3	3	4	4	4	3	4	3	5	3	3	4	3	3	3	3	3	3	4	3	5	5	4	3	1	3	4
75	1	2	2	1	3	2	2	1	5	5	3	4	5	5	2	1	1	2	4	4	3	4	2	3	3	3	4	3	4	3	4	2	1	3	2	3	2	4	4	3	4	4	4	4	4	5	4	5	2
76	1	2	2	3	3	1	2	2	4	4	5	4	1	2	4	4	4	5	4	2	3	4	3	3	4	4	3	1	3	3	3	2	2	2	2	2	3	2	4	1	4	4	4	4	5	4	4	4	3
77	2	2	2	4	5	4	4	4	2	5	2	3	4	4	2	3	3	1	3	4	2	1	3	3	1	5	3	4	4	3	4	4	5	3	4	4	4	4	4	4	4	4	5	2	3	3	2	3	3
78	2	3	2	1	1	3	2	4	5	5	3	4	5	5	4	4	4	2	4	5	5	4	5	5	4	4	5	4	5	3	5	4	4	4	4	4	3	4	4	5	3	1	5	4	4	1	3	2	3
79	1	2	2	2	1	1	3	2	3	1	2	1	3	2	3	2	1	3	2	4	2	1	3	1	2	2	3	3	3	1	1	3	4	2	2	3	4	1	3	3	3	4	4	5	4	4	3	4	4
80	1	2	2	4	4	1	4	5	4	2	3	3	3	2	2	1	1	1	4	2	4	3	4	3	3	4	4	4	4	3	5	4	4	4	4	2	3	4	4	4	4	3	3	1	1	4	2	3	4
81	1	2	1	5	3	4	4	4	5	5	4	4	4	5	3	4	3	4	5	5	4	5	5	4	5	5	5	4	4	5	5	5	5	5	5	4	5	4	4	5	3	4	1	2	3	2	1	2	3
82	1	2	2	2	2	1	2	1	1	2	4	2	4	4	2	3	1	1	4	3	1	2	3	4	2	4	3	3	3	4	4	4	3	4	4	5	5	3	3	3	4	4	4	5	4	3	1	3	3
83	1	2	2	4	4	1	4	3	2	3	3	1	2	3	2	2	1	1	2	2	3	1	3	2	3	1	2	3	2	2	3	1	2	2	2	1	3	3	3	2	2	1	3	1	2	1	1	1	2
84	1	2	2	2	4	4	2	3	5	4	5	4	5	4	5	5	4	4	5	5	4	5	4	4	4	5	4	5	4	2	5	4	4	5	4	4	4	5	4	4	4	3	4	4	3	4	5	4	5
85	1	3	2	4	5	4	3	5	4	4	5	2	4	4	5	5	5	5	5	5	5	3	5	5	4	4	5	5	5	5	4	4	5	5	5	5	4	2	5	4	4	4	4	4	4	4	5	4	5
86	1	3	2	2	5	4	4	5	4	4	4	2	1	4	3	1	1	1	1	1	4	1	1	2	1	3	1	4	1	3	2	2	3	2	2	3	1	2	2	1	3	4	3	4	4	4	2	3	4
87	1	3	2	1	1	4	3	3	2	1	4	4	1	1	4	1	2	5	1	1	1	1	4	1	1	5	2	1	2	3	1	2	1	1	2	3	4	3	3	1	3	4	2	4	4	2	2	2	1
88	1	2	2	1	2	1	4	4	4	1	2	2	3	2	3	4	2	5	1	2	3	1	3	3	2	2	2	2	3	4	4	3	4	4	4	5	4	5	5	4	2	3	3	3	3	2	3	4	1
89	1	2	2	5	5	5	4	5	2	1	4	1	1	1	2	2	3	5	5	5	5	5	3	4	1	4	5	5	5	4	3	4	4	4	3	3	3	3	4	4	5	5	4	5	5	5	5	4	5
90	2	2	2	4	2	2	3	2	5	4	4	5	5	4	4	1	4	1	5	5	4	4	4	5	3	2	4	4	4	4	5	4	4	4	4	4	4	4	4	5	5	5	4	4	4	4	4	5	4
91	2	2	2	4	5	5	4	4	5	3	5	5	4	1	3	4	3	5	4	4	1	3	4	3	4	5	3	3	4	3	4	4	4	3	2	4	3	3	4	3	5	5	4	5	5	5	5	4	5
92	1	2	2	4	5	4	5	4	4	5	5	4	4	4	5	5	5	5	1	3	3	3	3	3	4	2	3	3	2	4	5	3	3	4	3	4	4	3	2	3	4	3	3	3	3	4	4	5	4
93	1	2	2	4	5	5	4	2	2	2	4	1	5	4	5	5	5	5	5	5	4	5	5	4	3	4	5	4	4	5	4	5	5	5	5	5	5	5	5	5	5	5	5	5	5	5	4	4	5
94	1	2	2	4	4	3	3	2	5	1	3	1	2	1	4	4	3	1	4	5	5	4	4	5	3	4	5	4	4	4	4	2	4	3	4	5	4	4	5	4	4	3	4	5	4	3	4	3	3
95	1	2	2	5	5	3	5	4	1	2	3	3	4	1	4	5	5	4	4	4	3	4	4	3	5	5	4	4	4	3	4	3	4	4	3	5	3	2	3	4	4	4	4	4	4	5	4	4	5
96	1	2	2	4	1	3	4	3	2	4	1	2	3	5	1	3	1	3	4	3	3	3	1	3	4	2	2	4	4	3	1	3	3	2	3	4	3	3	3	1	3	2	4	1	3	3	2	1	1
97	1	2	2	4	4	1	3	4	3	1	1	1	1	3	3	1	1	3	4	5	3	4	4	3	4	3	3	3	4	3	4	2	3	4	4	4	2	1	3	1	1	4	4	4	4	2	2	3	3
98	1	2	2	4	1	4	3	3	1	2	4	2	2	2	1	1	2	4	3	4	4	2	3	4	4	4	3	4	3	2	2	2	1	2	2	1	3	1	3	2	1	3	3	4	4	4	4	4	4
99	2	2	2	2	4	4	1	4	3	1	2	1	1	1	4	2	4	4	4	4	2	3	4	4	4	4	4	4	4	5	5	5	5	5	5	5	5	3	5	5	5	4	5	4	5	4	4	5	4
100	1	2	2	5	4	5	4	5	3	4	4	3	3	4	4	5	5	5	1	2	1	2	1	1	1	3	2	4	1	3	5	3	4	4	2	4	4	4	4	5	3	3	3	2	2	4	2	3	1
101	2	3	1	4	4	4	4	4	4	5	5	4	4	4	5	5	4	5	3	1	3	4	4	3	5	4	3	3	2	3	4	2	5	2	2	4	4	3	4	4	3	4	3	4	4	1	3	1	4
102	1	2	2	2	1	2	2	1	3	1	4	3	3	1	4	4	4	3	4	4	4	4	3	3	4	4	3	4	3	5	4	4	4	3	4	5	4	4	5	4	3	4	3	4	4	3	3	4	4
103	1	2	2	4	4	5	4	5	4	2	2	4	2	4	5	5	4	5	1	3	3	4	2	1	2	3	4	1	3	3	4	4	3	4	1	3	3	3	4	4	3	3	3	4	4	3	4	3	1
104	1	2	2	2	3	4	1	5	1	1	1	3	4	4	5	4	4	4	5	4	4	5	4	5	4	4	4	5	4	4	4	4	5	4	4	5	5	4	4	5	5	5	5	5	5	1	4	3	4
105	2	2	2	3	3	3	4	4	5	4	2	2	4	4	5	4	4	4	5	4	4	4	4	5	5	5	4	4	5	5	5	5	5	4	5	5	5	5	4	4	5	4	5	5	5	4	2	3	4
106	1	2	2	4	1	1	1	1	4	4	4	1	3	4	2	4	3	4	3	4	3	4	3	2	3	2	3	1	2	3	1	2	1	2	2	2	3	2	1	2	4	4	4	3	4	2	4	4	4
107	2	2	2	3	4	1	5	4	4	3	4	3	4	3	4	5	4	5	5	4	4	4	5	5	5	5	4	4	3	4	5	5	4	4	4	4	4	5	4	5	4	4	4	4	4	3	3	4	4
108	1	2	2	4	2	4	4	4	3	2	1	1	3	1	4	3	3	4	5	5	4	5	4	3	5	5	3	5	3	4	5	4	4	5	4	4	4	4	5	3	4	2	1	4	3	4	4	4	5
109	1	2	2	4	4	4	4	4	5	5	5	5	5	5	5	5	5	5	4	5	3	4	4	3	3	3	4	3	4	5	4	2	3	2	4	4	4	1	1	3	4	4	2	3	4	2	3	2	4
110	2	2	2	3	5	4	2	3	1	1	2	4	3	3	2	2	4	1	1	3	2	1	3	4	1	3	3	3	4	4	3	3	4	3	3	1	3	4	5	4	3	3	4	1	1	3	3	3	1
111	1	2	2	1	3	2	1	1	4	4	4	4	4	3	4	3	1	1	3	1	1	2	1	2	2	2	1	3	2	1	3	3	4	3	2	3	5	1	3	5	4	3	4	3	3	4	4	3	4
112	1	2	2	5	3	4	4	3	4	3	3	4	4	3	1	1	2	3	4	4	3	4	3	4	4	4	3	4	1	3	3	1	2	1	2	2	3	2	3	3	3	3	3	4	4	3	4	2	4
113	1	2	2	5	5	5	4	5	3	5	5	5	2	5	3	5	4	2	5	5	5	5	5	4	5	5	4	5	4	5	4	5	5	5	5	5	5	4	5	5	3	2	3	4	3	5	5	5	4
114	1	2	2	4	4	4	4	4	3	1	1	2	2	3	3	2	4	4	5	5	4	4	4	4	5	4	5	4	5	4	5	4	4	5	4	5	4	5	4	5	5	5	5	5	5	5	4	5	5
115	1	2	2	3	1	3	1	2	4	5	3	4	1	5	1	4	3	3	4	4	4	4	3	4	5	4	4	5	5	5	5	5	4	5	4	5	5	5	4	5	5	5	4	5	5	5	4	5	4
116	1	2	2	4	5	4	4	5	1	3	1	3	4	1	3	4	3	3	4	4	5	4	4	4	4	5	4	4	4	4	3	4	4	3	4	4	4	1	4	4	5	5	4	5	5	5	5	5	3
117	1	2	2	1	2	1	3	3	1	1	1	1	2	2	1	2	3	1	4	5	3	4	4	4	3	4	4	4	4	4	4	4	3	3	3	4	2	3	4	4	4	4	4	4	4	4	5	5	4
118	1	2	2	3	4	4	3	4	4	1	1	1	3	1	4	1	4	3	5	5	4	5	5	5	5	4	5	4	5	4	4	4	4	5	4	5	5	4	4	4	3	3	4	4	3	5	4	3	4
119	1	2	2	1	1	2	1	4	4	4	5	5	4	4	1	3	1	2	5	5	5	5	4	4	4	5	4	4	4	5	4	4	5	4	4	4	4	4	5	4	4	5	3	4	4	5	5	4	5
120	1	2	2	5	5	5	5	5	5	5	5	5	5	5	4	4	5	5	3	3	4	3	4	4	4	3	4	4	3	5	4	4	4	4	2	4	4	4	4	4	5	4	3	4	4	5	5	5	5
121	1	2	2	4	5	2	3	4	4	3	2	4	3	2	3	1	4	4	5	5	4	3	4	4	5	5	4	5	4	3	2	4	4	3	3	4	3	3	1	3	5	4	4	5	5	4	4	4	4
122	2	2	2	2	2	4	3	3	5	3	4	3	4	1	3	1	1	1	4	4	5	4	5	3	4	5	5	4	5	4	4	3	4	4	4	5	4	5	4	3	5	5	4	4	5	2	2	3	3
123	1	2	2	1	2	3	2	4	1	1	3	3	2	1	5	4	1	2	2	3	2	3	4	3	2	3	2	3	1	1	2	1	3	2	2	3	1	3	1	4	1	3	2	2	2	3	1	3	3
124	2	2	2	1	3	2	3	2	4	5	4	4	1	5	4	4	4	3	3	1	3	3	4	2	3	5	4	1	3	4	3	2	3	2	2	4	2	3	4	3	2	4	3	3	3	3	4	4	4
125	1	2	2	1	1	1	1	2	1	1	2	1	4	3	3	2	2	1	4	3	4	5	4	5	4	4	4	4	4	5	4	5	4	2	3	4	3	2	5	4	1	4	2	2	3	3	5	4	4
126	1	2	2	5	5	5	5	4	5	3	4	3	4	3	3	2	2	1	4	5	4	5	4	4	3	5	3	5	4	2	4	4	4	2	4	4	4	4	4	4	4	4	5	4	4	4	4	4	4
127	1	2	2	1	1	1	1	1	3	4	4	3	4	5	1	2	1	2	1	1	2	1	2	1	3	1	3	3	1	1	3	2	3	2	2	2	4	1	3	4	1	1	4	1	1	1	3	1	4
128	2	2	2	4	1	2	4	3	3	4	1	4	1	3	4	4	1	1	4	5	4	5	4	3	4	4	4	5	5	3	3	3	1	3	4	5	4	3	3	4	4	4	4	3	3	3	3	4	4
129	1	2	2	5	3	5	4	5	5	5	4	5	5	5	4	4	4	4	4	3	1	4	4	4	3	3	2	5	3	5	5	5	5	3	5	5	5	4	5	5	5	5	4	4	4	5	5	5	5
130	1	2	2	3	4	1	2	4	5	5	5	5	4	5	4	5	5	4	5	5	5	5	5	4	4	4	4	5	4	5	5	5	4	4	5	5	5	5	5	5	2	2	4	4	4	5	5	5	5
131	1	2	2	4	4	1	3	1	4	4	4	3	5	3	3	1	4	5	3	3	1	1	4	1	4	1	3	4	3	3	3	2	1	3	2	4	4	3	3	3	1	4	3	3	3	2	4	4	1
132	1	2	2	1	1	1	1	1	1	1	1	1	1	2	1	2	2	3	4	1	3	1	3	3	2	4	2	3	3	1	4	4	4	3	3	3	3	3	4	3	5	3	4	4	4	3	5	4	4
133	1	2	2	1	1	3	2	3	5	1	3	4	4	1	4	4	3	5	4	3	4	3	4	2	3	4	3	3	3	3	3	2	4	4	3	1	2	1	4	3	4	2	2	4	4	3	4	4	4
134	1	2	2	3	4	1	1	1	1	1	4	4	4	3	4	4	2	4	5	5	3	3	5	4	4	5	5	3	5	4	5	5	4	4	4	5	5	4	4	5	5	5	4	5	5	3	4	3	3
135	1	2	2	4	3	2	5	3	4	3	5	5	5	2	1	2	2	4	3	2	1	3	4	3	2	3	2	2	2	3	3	2	4	3	2	4	4	2	3	4	2	2	1	3	3	3	3	4	2
136	2	2	2	3	4	3	3	1	5	4	5	5	5	4	3	5	4	5	2	2	2	3	1	2	2	3	3	1	4	5	4	5	3	3	5	4	3	5	3	3	4	4	2	4	4	3	3	4	4
137	1	2	2	5	5	5	5	5	5	2	2	1	4	3	5	5	5	4	5	5	5	5	5	4	5	4	5	4	5	4	4	5	5	5	4	5	5	5	4	4	4	5	5	5	5	5	5	5	5
138	1	2	2	4	2	3	5	5	1	1	5	3	1	1	1	1	4	2	2	4	4	3	4	3	1	3	1	2	3	4	4	2	4	4	4	4	4	5	4	3	2	4	3	4	4	3	4	3	3
139	1	2	2	1	2	3	4	4	4	5	3	3	2	4	3	1	2	2	4	2	4	4	3	4	5	4	4	4	3	5	5	3	5	4	5	5	5	4	5	5	3	4	3	4	2	4	3	4	2
140	1	2	2	3	2	3	1	4	4	1	2	1	1	1	5	4	1	3	5	5	5	4	4	5	5	5	5	5	5	4	3	5	5	3	3	1	4	3	4	5	5	4	5	4	5	5	4	5	4
141	2	3	2	1	2	2	2	1	2	1	4	2	2	1	4	4	5	5	4	4	5	5	4	3	3	5	5	3	4	4	4	3	4	4	4	5	4	5	5	3	5	5	5	4	4	4	4	4	4
142	2	3	2	4	4	4	4	4	4	4	3	1	1	1	4	2	4	5	4	4	5	4	5	5	5	4	5	4	5	4	4	4	5	5	3	5	5	4	4	5	4	4	3	3	4	3	3	3	3
143	2	3	2	5	5	5	5	4	5	5	5	4	4	5	5	1	4	1	5	5	5	5	5	4	5	5	4	5	5	5	4	5	5	5	5	4	5	4	5	5	4	4	4	4	5	2	1	3	4
144	1	3	2	5	1	4	5	5	1	4	4	2	3	4	3	3	3	4	5	5	5	5	5	5	5	5	4	5	5	3	4	5	5	3	5	5	5	3	5	5	3	4	3	5	4	5	5	5	5
145	1	1	4	4	5	4	4	4	2	3	1	3	2	2	2	4	4	5	4	4	5	4	4	5	4	4	5	5	5	5	4	5	5	4	4	5	4	5	4	4	5	5	5	5	5	5	4	5	5
146	1	2	2	5	5	5	5	5	4	3	5	4	4	2	3	3	4	1	3	4	2	3	4	1	1	3	3	1	2	4	4	1	3	2	2	2	4	4	4	3	4	3	2	5	4	4	4	4	3
147	1	1	2	1	4	3	4	4	4	4	3	3	1	4	2	4	1	3	5	4	5	5	4	4	5	4	4	4	5	4	5	5	5	3	3	5	4	4	4	5	4	3	1	4	4	5	5	5	4
148	1	1	2	3	1	4	1	3	1	4	3	3	1	1	2	3	2	3	4	3	4	5	3	3	5	4	4	3	4	5	4	5	4	4	2	5	5	3	5	5	4	3	4	3	4	3	3	1	3
149	2	1	2	4	4	4	2	5	4	3	4	3	4	3	3	4	5	3	3	3	2	3	3	1	2	3	1	3	1	3	4	4	4	4	4	3	3	4	5	3	3	4	2	3	1	4	2	4	4
150	2	1	4	4	2	3	2	3	1	3	4	3	4	3	1	3	4	4	4	5	1	4	4	3	5	4	4	4	4	5	5	5	5	4	5	5	5	4	5	4	5	5	5	5	5	5	5	4	5
151	2	1	2	4	4	4	4	1	3	1	4	3	2	4	3	4	3	2	4	4	4	4	4	3	4	4	5	4	5	5	5	4	4	4	4	5	4	3	4	3	4	4	2	4	4	3	5	3	4
152	1	1	2	2	3	4	2	3	4	2	4	3	4	3	3	4	1	2	4	4	5	4	4	4	3	3	4	4	4	5	5	4	4	5	4	4	5	4	4	5	3	3	1	4	3	4	4	4	3
153	1	1	2	4	3	5	5	5	5	5	5	5	5	5	2	3	3	4	5	4	5	4	4	5	5	4	3	5	4	5	3	4	1	2	4	3	4	4	1	3	4	4	4	3	5	3	3	3	3
154	1	1	2	5	4	1	1	5	4	3	2	3	3	4	3	4	4	4	3	3	2	1	1	2	2	3	3	1	1	2	3	3	4	2	2	4	2	1	3	1	4	4	4	3	4	3	4	1	4
155	1	2	2	5	5	4	4	5	4	4	4	5	4	4	3	2	4	2	5	5	5	5	5	5	5	5	5	4	5	3	4	4	5	4	5	5	5	5	4	4	4	5	4	4	4	5	5	4	5
156	1	1	2	5	4	5	4	5	5	4	4	3	1	4	3	5	4	5	5	5	5	5	5	5	5	4	5	5	5	5	4	4	4	3	2	5	4	4	4	3	4	4	4	4	5	3	4	3	5
157	1	1	2	4	4	3	1	4	2	2	1	2	4	2	2	1	3	1	5	4	5	4	4	4	4	4	4	5	4	4	3	4	4	4	5	2	4	2	2	3	4	4	4	4	4	5	4	5	4
158	1	1	2	1	2	5	2	3	5	2	3	2	4	2	4	3	4	1	1	3	3	3	1	3	2	4	1	4	3	5	5	4	5	5	5	5	5	4	4	4	4	4	4	5	5	3	3	2	4
159	1	1	2	4	4	1	4	4	5	4	5	5	5	4	5	5	5	5	4	4	4	3	3	3	3	3	3	4	3	3	4	2	4	4	4	5	5	4	3	4	4	4	3	4	4	4	5	4	4
160	1	1	2	5	5	5	5	5	5	5	5	5	5	5	2	2	4	1	3	5	4	1	4	3	4	3	4	1	1	4	4	4	5	2	3	2	3	4	3	3	5	4	4	4	4	4	4	4	4
161	2	1	2	5	5	5	5	5	5	1	2	3	3	2	4	5	5	4	3	5	4	4	1	5	4	1	4	4	3	5	4	4	4	5	4	4	4	3	4	5	4	4	4	4	4	5	4	4	5
162	2	1	2	5	5	5	4	5	5	4	5	4	5	4	4	5	4	5	5	4	3	5	4	4	4	4	4	5	4	2	4	2	4	3	2	4	1	3	4	3	3	3	2	3	4	4	3	3	4
163	2	1	2	5	2	2	2	2	4	4	1	4	4	4	1	2	3	3	4	1	3	3	3	3	4	4	3	2	1	2	4	1	4	3	2	4	1	2	3	2	4	3	3	4	5	2	4	3	3
164	2	1	2	5	5	5	5	5	4	5	4	2	2	4	5	5	5	4	5	5	5	5	5	5	5	5	4	5	4	5	5	5	5	5	4	5	5	4	5	5	5	4	5	5	4	5	5	5	5
165	2	1	3	4	4	3	2	2	1	1	3	2	3	1	4	1	2	1	2	2	3	3	3	1	1	2	3	3	3	1	2	3	1	2	5	4	3	2	4	3	4	3	3	3	4	1	4	1	2
166	1	1	2	4	5	3	1	3	4	4	4	5	4	1	5	5	4	3	4	4	4	5	5	4	4	5	5	5	4	4	5	4	5	3	5	5	4	3	5	4	5	5	5	5	5	5	5	5	5
167	1	3	2	5	5	5	4	5	4	4	4	2	3	4	1	4	4	3	4	4	4	4	5	5	5	4	4	3	3	5	5	4	5	3	4	5	5	5	4	5	4	4	4	3	4	3	4	4	4
168	1	3	2	3	2	3	2	4	4	5	3	4	2	4	2	4	1	3	5	5	4	5	5	4	5	5	5	5	5	5	4	3	4	4	2	5	4	4	4	4	4	4	4	5	5	5	5	5	4
169	1	3	2	2	4	4	4	3	4	5	5	4	5	5	1	2	3	1	2	1	3	2	4	3	3	1	2	4	3	5	1	2	4	4	4	3	4	4	4	3	4	2	1	4	4	3	3	4	3
170	1	3	2	1	2	1	1	1	1	1	2	4	3	1	4	4	2	2	4	4	4	4	4	4	2	4	4	4	5	4	5	4	4	3	5	4	4	3	4	4	4	5	5	4	4	4	5	4	4
171	2	2	1	4	4	3	3	5	4	5	5	4	4	4	3	3	4	4	5	5	4	4	5	5	5	5	5	4	4	3	5	5	4	5	5	5	4	5	4	4	4	4	4	4	4	4	3	3	5
172	2	2	3	3	3	3	3	4	4	4	5	3	4	4	4	2	4	4	5	5	4	4	4	5	5	5	5	4	5	4	4	4	5	5	4	4	4	5	5	4	5	5	5	5	5	5	5	5	4
173	2	4	4	3	2	2	3	4	5	5	5	5	5	4	1	1	1	3	5	5	5	4	5	4	5	5	5	4	5	3	4	4	4	4	2	4	5	4	4	4	4	5	4	5	5	3	3	4	5
174	2	2	1	3	5	3	4	5	3	4	4	4	2	5	4	4	4	1	4	4	3	4	5	2	5	4	4	4	4	4	5	5	5	5	5	5	5	5	5	3	3	4	4	4	4	4	4	4	4
175	2	3	4	3	1	1	2	3	1	3	4	2	2	2	3	2	1	2	4	5	5	4	3	4	4	4	4	5	5	4	2	1	4	3	3	4	4	3	5	4	3	1	4	4	4	4	5	4	4
176	2	2	3	5	4	3	4	5	1	3	1	3	1	2	1	3	4	2	4	5	4	4	5	4	5	4	4	4	4	5	5	5	5	4	5	5	5	5	5	5	4	3	4	2	1	3	1	3	4
177	2	2	1	2	3	1	1	3	5	5	5	5	5	5	5	5	3	5	3	4	3	3	4	3	3	4	4	4	3	5	5	4	5	4	2	4	5	4	4	3	3	4	5	4	3	5	5	5	4
178	2	2	4	5	5	5	5	5	3	2	2	2	2	3	5	5	4	5	5	5	5	4	4	5	4	4	5	4	5	4	5	4	5	5	4	4	5	5	4	4	1	3	3	3	3	5	4	5	5
179	2	3	1	4	4	2	4	5	2	4	1	3	1	3	2	1	1	4	1	3	4	4	1	3	4	3	1	3	2	4	4	3	3	3	3	3	5	4	5	5	4	3	4	3	4	4	3	3	3
180	2	4	4	4	5	4	5	5	4	5	4	5	4	5	5	4	3	4	5	5	4	3	4	5	4	5	5	3	4	3	3	4	3	3	3	3	1	2	2	3	2	3	3	4	1	5	5	5	5
181	1	2	3	5	4	4	5	4	3	2	3	3	2	3	2	1	5	2	2	4	3	3	2	3	3	2	3	1	2	3	2	1	4	3	3	3	4	1	1	2	3	2	2	1	2	4	3	4	4
182	2	3	4	1	3	3	1	4	5	4	5	4	5	5	4	5	5	5	1	2	2	2	2	3	3	1	3	1	4	4	3	3	4	3	3	3	3	3	2	3	3	4	4	2	2	3	2	3	2
183	2	4	4	2	2	4	4	2	5	4	4	4	5	5	5	4	4	5	5	5	5	5	5	5	4	4	5	5	4	4	5	4	5	4	4	5	5	5	5	4	5	4	3	3	3	5	5	5	5
184	2	4	4	3	1	3	1	2	5	5	5	3	5	5	3	4	4	3	5	4	5	4	5	4	4	5	5	4	4	3	4	4	2	2	3	4	4	2	1	3	4	4	3	3	3	3	4	2	4
185	2	3	4	4	4	5	5	4	5	5	5	4	4	5	4	3	4	4	4	5	5	4	5	3	3	4	4	4	4	4	5	5	4	5	3	4	5	4	4	5	4	3	1	3	4	2	3	3	3
186	2	4	4	3	2	2	1	2	4	3	4	3	5	3	3	3	3	2	3	3	1	3	1	4	1	4	3	5	4	3	3	2	3	2	2	4	3	2	4	3	3	3	3	2	4	3	3	1	2
187	1	3	1	4	4	5	5	4	5	5	5	5	5	5	4	4	4	4	4	4	4	4	5	4	4	4	5	4	5	2	1	1	3	1	2	5	4	3	3	4	3	3	3	3	3	3	4	3	1
188	2	2	4	4	4	5	5	5	3	1	3	1	3	1	1	1	2	2	4	3	4	4	4	4	5	4	4	3	5	1	4	1	3	1	3	4	3	3	4	2	3	5	4	3	4	4	4	3	3
189	2	3	4	5	5	3	5	5	5	5	5	4	5	5	4	3	4	4	4	5	4	5	4	4	4	3	4	4	3	3	4	3	3	3	5	4	4	2	4	4	4	4	4	5	5	3	3	4	4
190	1	3	1	5	5	5	5	5	3	5	5	3	4	5	4	5	5	5	5	5	4	5	5	5	5	4	4	5	5	5	5	4	5	4	4	4	5	3	4	5	5	4	4	5	4	5	5	5	5
191	2	2	1	5	5	5	4	5	4	4	5	5	5	4	4	4	4	5	5	5	4	4	5	4	3	5	4	5	3	4	5	5	5	4	4	5	4	4	4	5	5	5	5	5	5	4	5	5	5
192	2	2	3	3	2	1	1	2	1	5	5	4	4	4	2	3	4	4	2	3	4	4	3	1	3	4	3	4	4	3	4	3	2	3	3	2	2	3	3	3	4	1	4	4	4	3	4	4	3
193	2	4	4	5	4	5	3	5	3	2	3	1	2	2	4	3	4	4	3	3	2	4	3	2	3	3	3	4	4	2	3	2	3	3	2	3	2	3	3	2	4	4	4	3	3	3	4	2	4
194	2	2	3	4	3	4	5	4	4	5	4	4	2	2	4	4	2	4	3	4	4	4	3	3	3	4	2	4	3	5	4	3	4	3	4	4	4	4	4	4	5	5	4	5	5	5	5	4	5
195	2	3	3	4	1	4	3	1	1	1	2	2	4	2	1	4	4	4	3	4	4	4	3	3	4	2	4	2	2	3	4	3	4	3	2	4	3	1	2	3	4	4	4	3	4	3	3	3	5
196	1	2	3	4	3	1	1	2	5	5	5	4	5	5	3	4	4	2	4	1	1	4	2	3	4	4	1	3	2	4	3	2	4	1	3	4	4	3	2	3	4	4	4	5	5	4	4	4	5
197	2	3	3	3	1	2	1	1	2	4	5	1	2	3	3	4	3	5	3	4	5	3	4	3	4	3	1	4	1	2	3	2	4	4	4	4	4	2	3	3	4	4	4	5	2	5	5	5	5
198	2	2	4	5	5	5	5	5	5	5	5	5	3	5	5	4	5	3	4	4	4	4	4	3	3	4	4	4	5	5	5	5	4	4	4	5	4	4	5	5	5	4	5	5	4	5	5	5	5
199	2	3	4	5	5	5	3	5	5	4	4	5	5	5	4	4	4	1	1	3	4	4	3	1	3	2	2	2	3	4	4	4	4	3	4	4	4	3	2	4	1	3	4	3	3	3	2	4	2
200	2	2	1	3	2	4	1	1	2	1	3	1	2	1	1	1	1	3	3	1	1	4	3	3	3	3	2	4	2	3	4	3	3	4	4	4	4	2	4	3	4	3	4	4	4	4	4	4	4
201	2	2	3	3	3	3	1	1	5	5	4	4	4	4	2	1	2	4	3	3	1	3	3	3	3	4	3	4	4	2	3	1	3	2	2	3	3	1	2	1	3	3	4	3	4	1	2	1	4
202	2	2	4	2	4	3	3	5	5	5	4	5	5	5	1	4	1	4	3	3	3	5	4	3	2	2	4	4	4	3	5	4	4	2	4	3	5	3	4	4	3	3	3	2	3	2	4	4	3
203	1	2	4	5	5	4	2	5	4	4	2	3	3	3	4	5	5	5	5	4	4	5	5	3	5	5	5	4	5	5	5	5	5	5	5	4	4	5	5	5	5	5	5	5	5	5	5	5	5
204	2	3	4	4	1	4	1	3	5	4	5	5	5	5	4	5	3	4	4	3	3	4	4	2	1	2	4	1	4	3	3	2	1	2	1	4	3	3	3	1	4	2	4	2	3	3	1	3	3
205	2	3	4	5	2	4	4	5	5	4	4	5	5	5	5	4	1	3	4	4	4	4	3	1	3	2	4	3	4	4	3	3	3	4	3	3	1	3	3	4	5	4	4	1	3	2	1	4	1
206	2	2	3	4	1	5	3	4	5	5	5	5	5	5	5	4	3	4	5	5	5	4	5	5	5	4	4	5	5	5	4	5	5	4	5	5	4	4	5	5	5	5	5	5	5	5	5	5	5
207	2	4	2	1	1	4	2	2	4	4	4	5	3	4	3	1	4	1	3	3	5	3	5	4	3	3	4	3	3	3	2	2	4	4	4	3	1	3	3	1	2	3	2	4	4	5	3	2	4
208	2	2	2	1	3	4	1	4	4	5	4	2	4	4	1	2	1	5	3	3	3	4	3	4	3	4	3	2	1	3	3	2	3	3	2	4	3	1	2	4	1	2	4	2	1	3	4	4	2
209	2	2	3	3	3	2	3	5	5	5	4	4	5	5	5	5	3	5	3	4	4	4	4	3	3	4	4	4	4	3	2	3	4	4	3	4	3	3	4	4	5	4	5	5	5	4	3	4	3
210	2	2	1	5	5	5	5	5	4	5	5	5	4	5	4	4	3	5	5	4	4	5	5	5	4	5	5	5	4	5	5	4	5	5	4	5	4	5	4	4	5	4	4	5	5	5	4	4	5
211	2	2	3	5	5	5	5	5	5	5	5	5	5	5	5	5	5	4	4	4	3	4	4	5	5	5	5	4	5	3	4	4	4	4	3	4	5	4	4	5	5	4	5	5	5	5	5	5	5
212	2	2	1	5	4	5	4	5	5	3	5	4	5	3	4	4	2	5	5	5	5	4	4	3	5	4	5	4	5	5	5	5	5	5	5	5	5	4	5	5	3	2	1	4	3	5	5	5	5
213	2	2	1	5	4	5	5	5	1	3	4	2	1	4	4	5	4	4	3	4	4	3	3	3	1	3	3	2	3	4	4	3	5	3	4	3	5	5	5	5	4	4	3	3	4	1	1	3	3
214	2	1	3	5	5	5	5	5	5	4	5	3	5	5	5	4	4	5	4	5	5	5	4	5	4	5	5	5	5	5	4	3	5	4	4	5	5	5	5	5	5	4	5	5	5	3	4	3	4
215	2	3	1	4	3	2	2	4	2	4	5	4	3	1	4	4	4	4	5	5	5	4	5	4	4	5	4	5	4	2	3	4	1	2	3	2	4	3	3	1	4	2	4	4	3	5	4	5	4
216	1	2	3	5	5	5	5	5	3	3	4	3	5	4	4	5	5	4	3	3	3	2	3	3	3	4	4	4	3	1	1	3	3	1	3	3	3	2	1	3	4	1	4	4	3	5	4	4	3
217	2	3	3	1	4	4	1	1	2	4	3	2	2	4	4	4	4	1	5	5	5	5	4	4	4	4	4	4	2	4	4	5	5	5	5	5	5	5	4	4	4	4	4	4	4	4	3	4	3
218	2	4	4	5	5	5	5	5	5	4	4	5	4	5	2	2	3	1	4	4	2	4	5	5	5	5	5	4	5	4	4	4	4	4	3	5	5	4	4	4	5	4	5	5	5	5	4	5	5
219	2	3	3	5	5	5	5	5	4	4	4	3	4	4	5	5	5	5	4	4	5	3	4	4	4	4	3	5	4	5	5	4	5	5	4	5	5	5	5	5	3	3	4	3	4	4	5	4	4
220	2	2	1	5	3	5	5	5	5	5	5	5	5	5	4	4	2	5	4	5	4	4	4	4	4	3	4	4	3	4	4	4	4	4	4	4	5	4	4	5	4	4	4	4	4	5	4	4	4
221	2	2	4	4	4	2	4	1	1	2	1	2	1	2	4	3	2	1	4	2	4	3	4	4	4	3	4	4	4	4	4	3	5	3	4	4	4	5	4	4	1	3	4	1	2	1	3	2	3
222	1	2	4	3	4	5	4	4	5	5	4	3	3	5	5	5	5	4	3	1	3	1	4	3	3	3	1	4	4	3	4	4	4	3	4	4	3	4	3	5	4	4	5	4	5	3	3	2	3
223	2	3	4	2	4	3	1	3	3	2	3	3	1	2	1	2	4	4	4	5	3	4	4	3	5	5	5	5	5	4	4	2	4	3	3	3	3	3	4	2	4	5	4	5	5	4	3	4	3
224	1	4	4	5	2	5	4	4	4	4	5	5	5	5	4	3	2	3	5	4	5	4	5	3	5	5	4	5	5	5	4	5	5	5	5	5	5	4	5	5	4	4	4	1	4	4	1	4	4
225	2	2	4	5	5	5	4	5	2	5	4	4	4	3	5	5	5	5	5	5	5	5	5	4	5	4	5	5	5	3	3	3	2	3	3	4	4	2	2	3	4	4	4	3	3	4	3	4	3
226	2	2	4	5	4	1	4	4	5	5	5	5	5	5	4	5	4	5	5	4	4	4	4	4	4	4	5	4	5	5	4	4	4	4	4	5	5	4	5	4	4	4	5	4	4	4	4	4	4
227	1	2	4	4	5	4	5	5	5	5	5	5	5	5	5	5	5	5	5	5	4	5	4	5	5	5	5	5	5	5	4	4	5	4	5	5	5	5	5	4	5	5	5	5	5	5	5	5	5
228	1	2	1	5	4	4	4	5	5	1	5	5	5	4	5	5	5	5	5	5	4	5	4	5	5	5	5	5	5	4	5	4	3	3	4	5	5	4	4	5	5	4	4	4	4	5	5	4	5
229	2	2	1	5	5	4	5	5	1	3	5	4	3	1	5	4	4	5	4	4	5	5	4	4	4	3	5	4	4	4	5	5	4	4	5	4	4	5	5	4	4	5	4	4	5	5	3	4	4
230	2	2	3	5	5	5	4	5	1	4	3	2	2	4	4	4	1	3	4	4	3	4	4	5	4	3	4	4	3	5	4	5	5	5	5	5	5	5	5	3	4	3	4	5	5	5	4	5	4
231	2	2	2	4	5	4	5	4	3	4	3	3	4	4	4	3	3	3	3	1	2	2	4	3	3	4	4	1	3	4	1	2	4	4	3	4	2	3	3	3	2	4	1	2	2	3	3	3	3
232	1	2	3	1	2	1	3	1	4	4	3	1	4	4	1	3	3	1	1	1	1	3	2	3	1	1	1	2	1	1	3	2	2	1	2	4	1	3	1	1	3	2	1	3	1	3	4	4	1
233	2	2	1	5	5	5	5	5	5	5	5	5	5	4	5	5	5	5	5	5	5	5	4	4	4	5	4	5	4	5	5	4	5	4	4	5	5	5	5	5	3	2	3	4	3	3	4	3	4
234	1	2	4	5	5	5	5	5	5	5	4	3	1	4	5	5	5	5	5	3	5	4	4	5	5	5	5	5	5	5	5	5	5	5	5	5	5	4	5	3	5	5	5	5	5	5	5	5	5
235	2	3	3	4	3	4	4	5	1	1	1	4	4	2	5	5	3	5	4	4	3	4	4	5	4	4	4	4	4	4	4	4	5	4	5	5	5	3	4	5	4	4	5	5	4	4	3	4	3
236	2	2	1	4	4	4	4	5	4	4	5	4	4	4	4	5	4	4	4	3	4	5	4	4	4	4	4	4	3	3	4	3	3	3	3	2	4	1	3	2	3	3	4	3	4	3	2	3	3
237	2	2	3	5	5	4	2	5	4	3	3	3	4	4	4	4	4	5	4	4	3	4	5	2	4	5	4	3	4	3	4	3	3	3	2	4	3	4	4	3	2	1	4	4	3	4	4	4	3
238	2	2	4	5	4	5	5	5	5	5	5	5	5	5	5	5	5	5	3	2	4	3	4	1	3	2	4	4	4	1	4	4	3	3	4	4	4	4	4	4	4	5	5	5	5	4	5	4	4
239	2	2	4	2	5	2	3	4	5	5	5	5	5	5	3	4	4	3	3	2	3	2	2	2	3	1	3	4	4	5	5	2	4	3	5	4	3	4	4	4	3	4	3	4	5	4	3	4	4
240	1	3	1	3	4	3	4	2	5	5	4	4	4	5	2	4	3	2	5	5	4	4	4	5	4	5	5	4	5	3	4	3	3	4	3	3	4	2	3	2	4	4	5	2	3	4	4	4	3
241	2	2	4	4	5	4	2	4	5	5	4	5	3	4	4	4	3	4	5	5	4	4	5	4	5	4	5	4	5	5	5	4	4	5	4	5	3	4	4	3	5	5	5	5	5	5	5	5	5
242	2	3	4	4	3	3	4	4	4	2	3	4	4	2	3	4	4	4	4	5	4	5	4	4	4	3	4	4	5	4	5	5	5	4	5	4	5	5	5	5	5	5	5	5	5	5	5	5	5
243	2	2	3	5	5	5	5	5	4	3	4	5	4	3	5	4	5	4	4	4	4	4	5	5	5	5	5	4	5	5	5	4	2	4	3	5	5	4	4	5	5	5	5	5	5	5	5	5	5
244	2	3	3	5	5	5	4	5	5	5	5	5	5	5	4	4	4	3	4	4	3	5	4	5	4	3	3	5	4	5	5	4	5	5	5	5	5	3	5	5	5	5	5	5	5	5	5	5	5
245	2	3	3	4	5	5	3	4	5	5	5	5	5	5	5	5	5	5	5	5	5	5	5	5	5	5	5	4	5	3	4	3	3	4	3	3	5	1	4	4	5	4	5	5	5	5	5	4	5
246	2	3	4	5	5	4	5	5	3	3	1	1	2	1	2	1	1	3	3	2	1	4	3	3	2	2	3	3	4	3	3	2	4	3	2	3	1	2	3	3	2	1	1	1	4	3	3	2	1
247	2	2	3	1	3	3	5	4	4	4	5	4	4	4	4	3	3	3	2	2	3	3	2	3	3	4	3	3	3	3	1	3	4	4	4	3	2	3	3	3	3	3	2	1	3	1	3	2	1
248	2	2	4	2	4	1	2	5	4	4	5	4	4	4	1	3	3	3	1	1	1	3	1	1	2	1	2	2	2	3	4	4	4	4	2	5	4	3	4	5	1	4	3	2	1	3	3	3	1
249	2	3	3	4	3	4	4	3	5	4	5	5	5	3	5	5	4	5	2	1	4	3	3	2	3	1	3	1	2	4	4	5	5	5	3	5	4	3	3	4	4	3	3	3	1	5	5	5	5
250	2	2	1	4	1	3	2	4	4	4	5	5	3	2	1	3	2	3	2	4	3	1	4	3	1	3	2	4	3	4	1	2	2	2	3	1	3	1	3	3	2	3	4	1	2	3	5	3	2
251	2	3	3	4	4	2	4	4	5	5	5	5	5	5	4	4	4	4	5	4	5	4	4	4	5	5	4	5	3	4	5	5	5	5	4	5	5	5	5	5	4	5	5	5	5	5	4	5	5
252	1	3	1	2	4	4	1	5	1	3	3	4	4	1	2	3	3	1	3	4	2	4	3	3	5	2	4	4	3	4	4	5	5	3	5	3	4	4	4	4	5	4	4	5	5	4	4	4	4
253	1	4	3	4	5	4	5	4	3	5	5	5	5	5	3	4	4	3	3	4	3	3	2	4	4	4	4	3	4	2	4	2	1	1	2	3	3	1	3	3	5	5	4	4	4	5	5	4	5
254	2	3	4	5	5	4	4	5	5	3	4	3	5	3	3	5	3	4	2	3	4	2	2	3	3	1	2	4	2	4	2	2	3	3	3	4	1	4	4	3	2	4	3	3	3	3	4	3	3
255	2	3	1	3	5	4	4	4	5	4	5	4	4	4	1	2	2	4	1	2	3	3	1	1	3	1	3	3	2	2	1	3	4	4	3	4	4	2	3	3	1	2	4	4	2	5	5	5	4
256	1	3	1	2	1	1	1	2	3	3	1	2	2	4	1	1	4	1	1	2	4	3	4	3	4	5	2	4	1	3	1	2	1	2	2	4	3	2	2	1	1	1	3	4	4	3	3	1	3
257	2	3	4	2	4	4	1	5	5	5	1	4	3	3	4	5	5	5	1	3	1	1	4	3	3	1	3	2	3	4	4	3	4	4	2	4	3	3	3	3	3	1	4	1	3	3	4	4	4
258	2	4	3	3	3	3	3	3	5	4	4	4	3	4	5	5	5	4	3	1	2	2	1	3	3	2	2	1	3	3	3	1	3	2	2	3	4	3	2	4	3	1	2	3	1	2	5	4	3
259	1	3	1	5	5	4	5	5	4	3	3	2	2	3	3	2	4	2	5	4	5	5	5	5	5	5	5	5	5	4	4	2	4	4	4	5	4	4	4	4	5	5	5	5	5	5	5	5	5
260	2	3	3	5	5	5	4	5	5	5	4	3	4	4	4	5	5	5	5	5	5	5	4	4	5	5	4	5	4	5	5	5	5	5	4	5	5	5	5	5	3	5	4	5	4	5	5	5	5
261	2	1	2	4	1	3	4	4	3	4	3	4	4	4	2	1	2	3	5	4	5	4	5	5	4	4	3	5	5	4	4	3	2	4	2	3	4	2	3	3	5	3	3	4	4	4	3	4	4
262	1	3	3	5	5	5	5	5	5	3	4	4	4	4	5	5	5	4	1	3	4	1	3	2	4	3	3	2	4	4	4	4	4	3	3	4	4	4	4	3	4	3	3	3	4	3	1	2	4
263	2	3	4	5	4	5	4	4	5	4	5	4	3	4	4	4	5	5	2	4	4	4	4	3	4	4	4	4	5	1	3	2	4	2	4	4	3	3	3	4	1	4	4	4	3	5	5	5	5
264	2	3	4	4	3	3	3	3	3	4	5	5	4	5	5	5	5	5	5	5	5	5	4	5	5	5	5	5	5	3	5	3	5	3	3	4	5	4	4	3	5	4	5	4	4	5	5	5	5
265	2	3	4	5	5	5	5	5	5	5	5	5	5	4	5	5	5	5	5	4	4	4	5	3	4	5	4	4	4	3	3	3	3	3	2	1	2	1	3	2	4	4	4	4	4	5	4	5	5
266	2	2	1	1	1	1	1	3	2	4	4	3	1	3	4	3	1	1	1	2	3	3	1	1	1	1	1	2	2	2	4	1	1	3	2	3	4	1	1	1	2	1	3	1	1	2	2	1	4
267	2	3	4	5	4	2	4	3	4	2	5	4	5	4	3	4	5	4	4	5	3	4	4	4	5	3	5	4	4	4	4	2	4	3	3	4	4	3	2	4	4	2	4	4	4	3	2	4	3
268	1	2	2	4	1	4	5	4	5	5	5	4	4	5	4	2	4	4	3	4	3	3	3	3	3	3	3	4	4	3	4	3	4	3	3	3	1	2	1	2	5	4	4	4	5	4	5	4	4
269	2	2	4	4	5	5	5	5	3	4	2	4	5	4	2	4	1	4	1	4	1	3	1	3	1	3	1	3	2	1	2	3	4	1	3	1	4	3	2	1	4	5	5	3	4	4	4	3	3
270	2	2	1	5	5	5	4	4	5	5	5	4	5	5	5	5	5	4	5	5	3	5	5	4	5	5	4	4	4	5	5	5	5	5	5	5	5	4	5	5	4	5	5	5	5	5	5	5	5
271	2	4	3	5	5	5	4	5	5	4	4	4	5	4	4	4	5	4	5	4	5	5	5	5	5	3	4	4	5	5	4	5	5	4	4	4	5	4	5	5	3	3	2	4	3	5	5	5	5
272	1	3	4	5	4	5	4	4	5	4	4	5	4	4	4	5	3	5	3	3	5	3	2	3	1	3	1	3	2	5	5	5	4	5	5	5	4	5	4	5	4	3	2	4	3	4	4	4	4
273	2	3	3	5	5	4	5	5	4	4	5	5	5	5	4	4	5	4	3	4	3	3	3	4	2	4	3	2	1	1	4	3	3	3	3	3	2	2	3	2	5	5	5	4	4	5	4	4	5
274	2	3	4	5	5	5	5	5	5	4	5	5	5	4	5	5	5	5	5	4	4	5	3	4	4	4	5	4	5	3	4	4	4	3	3	3	4	3	4	3	5	5	5	5	5	5	5	5	5
275	2	2	4	3	2	5	3	5	3	4	5	4	5	4	3	1	3	4	5	5	5	4	5	5	4	5	5	5	5	4	5	5	4	4	5	5	4	4	3	4	4	4	5	4	4	4	3	5	4
276	2	3	1	5	5	4	4	3	5	4	5	5	5	5	5	5	5	4	5	5	5	5	4	5	5	5	5	4	4	5	4	4	4	3	4	4	4	5	3	4	5	5	5	5	5	5	4	5	5
277	2	3	4	1	4	3	2	3	5	4	5	3	5	4	4	3	5	5	5	5	5	5	5	4	4	4	5	5	4	5	4	4	5	3	5	5	4	5	4	4	5	5	4	4	4	5	5	5	5
278	2	3	4	5	5	5	5	5	1	1	4	5	4	3	4	4	4	4	5	5	5	5	3	4	4	4	4	5	5	4	5	4	5	4	3	4	4	4	5	4	5	4	5	4	5	4	4	4	4
279	1	3	1	4	2	2	3	5	4	3	4	2	4	3	3	1	3	1	1	3	3	1	3	3	1	4	1	3	4	3	2	3	1	1	3	2	1	1	1	1	3	2	1	2	3	2	3	2	2
280	2	3	4	2	4	3	1	4	2	2	1	1	2	3	4	4	4	5	4	4	4	4	3	2	3	1	3	4	3	4	5	5	5	4	5	5	5	5	5	4	4	4	3	5	5	4	4	5	4
281	2	3	4	5	3	5	5	5	5	5	5	5	5	5	3	5	4	3	4	4	4	2	1	4	4	3	4	4	5	3	3	2	4	3	2	3	1	1	3	3	5	4	4	4	5	5	4	4	4
282	2	3	4	5	5	4	4	5	5	5	5	5	5	5	4	4	5	4	4	4	4	2	4	4	4	3	3	1	3	3	4	2	1	3	2	4	1	3	3	2	5	5	5	4	5	5	5	4	4
283	2	3	4	4	3	5	4	4	5	4	4	4	4	2	1	4	4	3	3	2	1	1	1	2	2	2	3	2	3	3	3	4	1	3	4	3	3	3	3	2	3	3	3	1	4	1	1	1	4
284	2	3	1	4	4	4	4	5	5	5	5	5	5	5	4	5	5	5	5	5	5	5	5	4	4	4	5	4	4	4	5	4	5	5	5	5	4	3	5	5	5	5	5	5	5	5	5	5	5
285	2	3	3	4	5	4	3	4	5	5	5	5	5	4	5	5	5	5	1	3	3	1	3	2	3	4	3	4	4	3	5	5	4	4	3	4	3	3	3	4	3	3	3	5	5	5	4	5	4
286	1	2	4	1	2	1	3	4	4	5	5	5	5	5	5	4	4	4	4	5	5	5	4	4	5	5	4	5	3	1	4	4	3	2	2	3	4	2	3	4	5	5	5	4	4	5	5	5	4
287	2	4	3	5	5	5	5	5	4	4	5	5	5	5	4	3	4	3	5	5	5	5	4	5	5	5	5	5	5	4	4	4	5	5	4	4	5	4	5	4	4	4	4	4	4	5	5	5	5
288	2	3	1	5	5	5	5	5	5	5	4	5	5	4	4	2	3	5	4	2	3	3	3	4	3	3	3	3	3	4	4	3	3	4	5	4	3	2	4	3	4	5	4	4	5	3	4	4	4
289	2	3	4	5	5	4	4	5	5	5	5	5	5	5	5	5	5	5	5	5	5	5	5	5	5	4	5	5	5	5	4	5	5	5	4	4	5	5	4	5	5	5	5	5	5	5	5	5	5
290	1	2	4	5	3	5	5	4	5	5	5	5	5	5	5	5	5	5	1	4	3	4	2	3	3	4	3	4	2	4	1	3	3	2	2	3	5	3	3	2	3	3	2	1	3	3	1	1	3
291	2	4	2	5	5	5	4	4	5	5	5	5	4	5	5	5	5	5	4	3	5	5	4	4	5	5	5	3	4	5	5	5	5	5	5	5	5	4	4	5	4	5	5	5	5	5	5	5	4
292	1	2	3	5	5	5	5	5	4	5	5	4	5	5	5	5	4	4	4	5	4	4	5	4	4	5	4	5	4	4	5	4	4	3	5	4	4	4	4	4	5	5	4	5	4	5	4	5	5
293	1	3	2	4	5	5	2	4	5	4	4	5	5	5	4	5	5	5	4	5	4	4	1	3	3	3	4	4	4	5	3	3	5	3	4	4	4	3	4	4	3	4	1	3	3	3	3	3	1
294	2	3	4	5	5	5	5	5	5	5	5	5	4	5	5	3	4	2	4	1	2	4	3	3	2	4	1	4	3	3	4	4	3	3	3	4	4	2	4	3	3	4	4	3	4	1	1	3	3
295	2	1	4	5	5	4	4	5	5	5	5	5	5	5	4	3	2	5	3	1	3	4	4	3	1	3	2	4	3	4	4	3	3	1	2	4	1	3	3	3	5	4	5	4	4	3	3	3	3
296	2	3	4	5	4	5	5	5	4	5	4	4	4	4	4	4	3	4	3	4	3	4	4	4	4	4	4	4	4	5	5	5	4	5	4	5	5	5	5	5	4	4	4	3	4	3	3	3	3
297	1	2	2	5	5	4	3	5	5	5	5	4	5	5	5	5	5	5	5	5	3	5	5	5	5	5	4	4	5	5	4	4	5	5	4	5	5	5	5	4	5	5	5	5	5	5	5	5	5
298	1	2	2	5	4	4	4	4	4	4	5	4	4	4	5	4	5	5	4	5	4	4	4	3	4	4	4	3	4	4	4	5	4	4	5	5	5	4	5	5	5	4	4	5	5	4	5	4	4
299	2	3	1	4	1	2	1	1	4	5	5	4	3	4	4	5	4	5	5	4	4	4	4	4	4	5	5	4	4	5	5	4	4	4	3	5	5	3	5	4	5	5	5	5	5	5	5	5	4
300	1	2	2	5	5	5	5	5	5	5	5	5	5	5	3	4	4	5	4	5	4	5	5	4	4	4	4	5	5	4	5	5	5	5	5	4	4	4	4	5	4	5	5	4	4	4	4	4	4
301	2	2	4	3	4	4	1	4	5	5	5	5	4	4	5	4	5	5	4	3	4	4	5	3	5	4	4	5	3	5	4	5	5	5	3	4	4	4	4	4	4	4	5	5	5	4	4	4	4
302	2	3	1	5	5	5	5	5	5	5	5	5	5	5	1	3	1	2	3	4	3	4	4	4	2	4	2	4	1	4	5	3	4	5	4	5	4	4	3	3	4	4	4	3	4	2	3	3	4
303	2	4	1	5	5	5	5	5	5	5	5	4	5	5	5	5	5	4	4	4	4	4	3	2	4	4	4	4	4	4	4	4	4	2	2	4	4	2	3	3	2	4	3	3	3	5	5	5	4
304	2	4	3	5	4	5	5	5	5	5	5	5	4	5	5	4	5	5	4	5	5	4	3	3	4	5	5	4	5	4	4	3	5	4	3	4	4	4	4	4	5	4	5	5	5	5	5	5	5
305	2	4	1	5	5	5	5	5	5	4	5	5	5	5	5	5	5	5	4	4	4	4	4	4	4	5	4	5	4	4	4	5	5	4	3	3	5	4	5	4	5	5	4	4	5	5	4	5	4
306	1	3	4	5	5	5	5	5	4	4	4	4	5	5	5	5	5	4	5	5	3	3	4	4	4	4	3	3	4	4	4	3	4	5	4	4	4	3	5	4	5	5	5	5	5	5	5	5	5
307	2	3	1	5	5	4	4	5	4	4	4	4	3	3	5	5	4	4	3	4	3	4	3	1	3	3	3	1	1	4	4	5	5	4	2	4	4	5	3	4	5	4	4	5	4	5	5	4	5
308	2	3	1	5	5	5	5	4	5	5	5	5	5	4	5	5	5	4	3	4	3	4	4	3	3	4	4	2	2	4	4	4	3	4	4	5	4	4	4	4	4	5	5	5	5	5	5	5	5
309	2	2	4	5	4	5	5	5	4	4	4	4	5	4	5	5	5	5	5	5	4	5	4	4	4	4	5	5	5	5	5	4	5	5	5	5	4	4	5	4	5	5	5	5	5	4	5	5	5
310	2	2	3	5	5	5	5	5	5	5	5	5	5	5	5	4	4	5	5	5	5	5	5	5	5	4	4	5	4	5	5	5	4	5	4	4	5	4	4	4	4	4	4	5	4	4	5	5	3
311	1	2	4	4	1	1	3	1	4	1	4	1	3	1	2	1	2	3	1	4	1	1	3	2	3	4	1	2	3	1	3	2	3	1	2	1	3	3	3	2	2	1	1	1	3	2	1	1	2
312	1	2	4	5	4	5	5	4	5	5	5	4	5	5	1	2	4	1	5	4	5	4	4	4	5	4	5	4	4	4	3	4	2	2	2	3	4	3	2	3	5	4	4	5	4	5	5	5	5
313	1	2	1	5	5	5	5	5	5	4	5	5	5	4	4	4	5	5	5	4	4	4	5	4	4	4	5	5	5	4	4	2	4	2	3	3	3	3	3	3	5	5	5	5	5	5	5	5	5
314	2	2	4	5	3	4	4	5	3	4	3	1	4	5	5	5	5	4	3	1	3	4	3	3	3	3	3	4	4	3	2	1	2	3	2	1	2	3	3	2	4	1	4	4	3	2	2	4	4
315	2	3	3	5	4	5	5	5	5	5	5	5	5	5	5	5	5	5	3	4	4	4	2	5	4	5	4	4	4	5	4	4	5	4	5	5	4	5	5	4	5	5	4	4	5	3	2	4	4
316	1	2	3	1	2	1	3	1	2	2	4	3	3	1	1	1	1	3	5	4	3	4	4	5	4	4	4	4	3	3	2	2	1	2	2	1	3	3	3	4	2	3	4	1	3	1	4	1	3
317	1	2	3	5	5	5	3	5	5	4	4	4	5	4	3	5	5	4	5	3	4	4	4	4	4	4	3	3	4	4	5	4	5	3	4	4	4	3	5	5	4	5	4	4	4	4	3	4	2
318	2	3	4	4	5	4	5	5	4	5	5	5	4	4	5	5	4	4	4	4	4	4	4	3	1	3	4	4	3	5	4	5	4	3	4	5	4	4	4	5	4	4	4	4	3	3	3	3	4
319	2	2	3	5	5	4	5	5	5	5	5	5	5	5	4	5	5	5	5	5	5	5	5	5	5	4	5	5	5	5	5	4	5	5	5	5	5	5	5	5	5	5	5	5	5	5	4	5	5
320	2	2	3	5	4	4	4	2	5	5	5	5	5	5	2	4	4	4	4	4	5	4	5	5	5	4	5	5	5	5	5	4	5	4	4	5	5	5	5	4	5	5	5	5	5	5	5	5	5
321	2	2	4	5	5	5	5	5	4	5	5	4	5	5	4	4	5	4	5	5	5	5	5	5	4	5	5	5	4	5	4	5	4	4	3	5	5	5	4	4	4	4	5	5	5	5	5	5	5
322	2	2	3	5	4	2	4	4	4	5	4	5	5	5	4	4	4	5	4	4	3	4	1	3	3	3	3	3	3	5	5	3	4	3	4	4	4	3	1	3	4	4	4	5	5	5	5	5	4
323	2	2	4	5	5	5	5	5	4	5	5	4	4	5	5	5	5	5	5	5	5	4	5	5	5	5	5	4	5	4	4	4	5	4	4	4	4	5	5	5	5	5	4	5	5	4	4	3	4
324	1	3	4	5	4	5	5	4	5	5	5	4	5	5	5	5	5	5	3	4	1	2	3	4	3	4	3	1	1	2	2	3	2	2	1	3	3	3	3	1	3	5	5	4	5	4	4	4	4
325	2	3	4	5	3	5	5	5	5	5	5	5	5	5	5	3	4	4	5	5	3	4	5	5	4	4	5	5	4	4	3	2	4	2	3	4	1	5	3	1	5	5	5	4	5	5	5	5	4
326	2	2	4	5	5	5	5	5	5	3	5	4	4	3	5	4	5	5	1	2	2	1	3	3	4	1	3	3	3	4	4	2	3	2	3	3	2	3	4	1	4	5	4	5	5	5	4	5	4
327	2	4	2	5	5	5	5	5	5	5	5	4	5	5	4	5	5	5	5	5	5	4	5	5	4	5	5	5	5	3	3	1	1	2	2	1	4	2	1	3	5	5	4	5	5	4	4	4	4
328	2	3	4	5	5	5	4	5	5	4	5	3	4	4	4	5	5	5	4	5	4	4	4	4	4	4	5	4	4	4	4	3	3	4	3	5	4	4	4	4	5	5	5	5	5	5	5	5	5
329	2	3	4	5	5	5	5	5	5	5	3	5	5	4	4	4	4	3	2	4	4	4	2	4	4	3	4	3	3	4	5	4	5	4	4	4	3	5	5	2	4	3	1	4	4	4	5	4	5
330	2	3	4	5	4	5	5	5	5	5	4	5	5	5	5	4	4	4	3	3	1	2	2	2	3	2	3	4	3	5	4	4	5	4	4	5	4	3	4	4	4	5	5	5	5	4	5	5	5
331	2	3	4	5	4	4	5	5	5	5	5	5	3	5	5	3	5	5	4	4	4	4	4	2	3	4	5	4	4	4	2	3	1	3	3	1	5	4	3	3	5	5	4	5	5	5	4	5	5
332	2	3	4	4	5	1	4	4	5	4	5	4	5	4	4	4	5	5	4	3	3	4	4	3	4	4	4	3	4	3	1	2	2	2	3	3	1	1	2	2	5	5	4	5	5	5	4	5	5
333	2	3	4	3	4	2	4	4	4	3	4	1	4	1	4	4	3	1	3	1	3	3	2	4	3	2	3	3	1	3	4	3	1	2	3	2	4	2	3	1	4	4	4	2	2	3	3	4	2
334	2	2	1	5	5	4	4	5	5	4	5	5	5	4	5	5	4	5	2	3	4	2	3	3	2	4	4	1	4	3	3	3	3	2	3	2	2	3	3	1	3	5	4	5	5	3	3	3	4
335	2	3	4	5	5	5	4	5	4	5	5	5	5	5	3	4	5	5	5	4	4	5	4	5	5	4	5	5	5	4	5	5	5	4	5	5	5	5	5	5	4	5	4	5	5	4	4	4	4
336	2	3	1	5	4	5	5	4	5	5	5	5	5	5	4	5	5	5	1	2	1	2	1	2	1	4	2	3	2	2	4	4	5	1	3	4	3	4	4	4	5	4	4	5	5	5	5	5	4
337	1	2	3	4	4	5	3	1	5	5	5	4	5	5	4	4	4	4	5	5	4	5	5	5	5	5	5	5	5	4	5	4	4	4	3	5	5	1	4	3	5	5	4	5	5	5	4	5	4
338	2	3	1	5	4	4	4	5	4	5	5	5	5	5	5	5	5	5	5	5	5	5	5	5	5	5	5	5	5	4	4	4	5	4	3	4	4	5	4	4	4	4	4	4	5	4	5	4	4
339	2	3	4	4	5	4	4	5	3	3	4	4	4	4	1	1	4	1	5	5	4	5	5	3	5	5	4	4	4	3	5	5	5	4	4	4	4	4	5	4	4	5	4	4	4	5	4	5	5
340	2	3	3	5	5	5	5	4	5	5	5	4	5	5	1	5	4	4	3	4	4	4	1	4	2	3	4	3	3	4	5	3	4	3	3	4	3	4	4	5	3	2	4	3	4	4	5	5	4
341	2	3	1	5	5	5	5	5	5	5	5	4	5	5	5	5	4	5	3	3	4	4	2	4	3	3	3	4	4	3	3	2	2	3	2	2	2	1	3	3	3	1	3	1	2	5	5	4	4
342	2	3	4	5	5	4	4	5	4	4	3	4	3	3	5	5	5	5	5	5	4	5	5	5	5	5	4	5	4	4	5	4	4	4	4	4	5	2	4	4	1	3	4	2	3	2	3	4	4
343	2	2	4	5	5	5	5	5	5	5	5	5	5	5	5	5	5	5	4	4	4	4	4	4	3	4	4	4	4	5	3	2	4	3	3	1	3	3	4	4	3	4	4	2	3	3	4	3	1
344	2	2	4	2	1	2	4	2	5	5	5	5	4	5	2	2	2	4	4	4	2	1	4	3	3	4	3	5	4	3	3	2	4	3	2	3	2	3	3	3	3	3	4	4	4	2	2	3	3
345	2	2	4	5	4	5	5	5	5	5	5	5	5	5	5	5	5	5	4	4	3	4	5	5	4	3	4	5	5	3	1	4	3	3	3	4	1	3	3	4	3	3	3	1	3	4	3	4	4
346	2	2	4	5	5	5	5	5	5	5	3	4	5	4	4	5	5	5	5	5	5	5	5	5	5	5	5	4	4	5	4	3	5	5	2	4	4	4	4	5	3	3	3	4	4	4	5	5	5
347	1	4	2	5	5	5	5	5	5	4	4	5	5	4	5	4	5	5	5	5	5	5	4	5	5	4	4	5	4	2	2	3	3	2	3	3	2	3	3	5	4	4	3	4	4	5	3	4	4
348	2	3	4	5	5	5	5	4	5	5	5	5	5	5	5	5	5	4	5	4	4	5	5	4	5	4	5	5	5	5	5	4	5	5	5	5	5	5	4	5	5	5	4	5	5	4	4	5	4
349	2	3	4	5	5	5	5	5	5	4	5	5	5	5	4	3	5	2	5	4	5	4	4	4	5	4	4	5	5	5	4	5	4	5	4	5	5	4	5	5	4	5	4	4	5	3	3	4	4
350	2	2	2	5	5	5	5	5	5	5	5	5	5	5	4	5	5	5	4	4	3	1	1	3	1	3	3	1	4	3	4	3	3	2	4	5	4	4	4	4	5	4	5	5	5	5	5	5	5
351	1	3	4	4	1	4	1	5	1	2	3	1	3	1	5	2	3	4	2	1	3	4	2	1	2	3	2	3	1	1	1	3	3	2	3	3	1	2	3	3	3	4	3	3	1	4	4	3	5
352	2	3	4	4	3	3	1	4	4	3	5	4	4	3	5	5	5	5	4	4	4	4	4	4	4	5	4	4	4	2	4	3	3	3	2	2	4	4	3	1	2	2	3	4	3	3	3	4	4
353	1	2	1	3	2	1	2	1	2	1	2	3	3	2	2	2	2	3	3	2	3	1	3	2	3	1	1	4	3	3	3	2	3	3	2	3	4	3	2	2	4	3	1	4	4	2	2	3	4
354	1	3	4	5	5	5	5	5	5	5	5	5	5	5	5	4	5	5	4	5	4	4	4	5	4	5	4	4	4	4	5	4	4	4	4	5	5	5	5	4	5	5	5	5	5	5	5	5	4
355	2	1	4	5	5	5	5	5	5	5	5	4	5	5	5	5	4	4	4	4	4	2	3	4	1	2	3	4	4	4	4	3	4	3	5	5	4	3	5	3	5	5	4	5	5	3	4	4	5
356	1	3	3	5	4	4	5	5	4	5	5	5	4	4	4	5	4	4	5	4	5	5	5	5	4	5	4	5	5	5	5	4	4	5	5	5	5	3	5	5	5	5	5	5	5	5	5	5	5
357	2	3	2	5	5	5	5	5	5	5	5	5	5	5	4	4	4	5	3	3	3	4	4	3	4	3	4	1	3	3	4	3	4	3	3	4	3	3	4	4	5	4	5	5	5	5	5	5	5
358	1	2	3	5	5	5	5	5	4	4	5	5	5	4	5	5	5	5	4	4	1	3	4	3	3	3	4	3	3	5	4	4	4	5	3	4	2	4	5	5	1	1	3	3	3	5	5	5	5
359	2	3	1	4	4	4	4	4	5	5	5	5	5	5	4	5	5	5	1	2	1	1	3	3	1	1	3	1	3	4	4	2	4	2	3	4	3	1	4	3	3	4	5	4	4	4	4	4	4
360	2	2	3	5	5	5	5	5	1	1	4	3	4	2	2	4	3	4	5	4	3	4	3	4	3	3	4	3	5	2	3	1	3	3	3	4	4	1	2	3	4	3	3	4	3	4	4	3	4
361	1	3	1	5	5	5	5	5	5	5	5	5	4	5	5	5	5	4	4	3	2	1	4	1	4	4	2	3	3	4	4	4	4	3	3	5	3	3	3	4	4	3	4	4	4	3	4	4	4
362	2	2	4	3	3	5	5	4	5	5	5	5	4	4	4	4	5	4	5	5	5	5	4	5	4	5	4	5	5	4	4	5	4	5	4	5	5	5	4	4	4	5	5	5	5	5	5	5	5
363	2	2	4	4	3	1	1	2	4	3	2	4	1	3	1	4	2	2	2	2	1	1	2	1	1	1	1	4	2	3	4	3	3	2	2	5	4	3	4	1	4	4	2	4	4	1	3	2	2
364	2	3	4	5	5	5	4	5	5	5	5	5	5	5	5	4	3	4	2	3	3	3	2	3	2	4	1	3	1	2	3	3	3	2	3	4	3	3	1	3	3	4	3	3	3	5	5	4	5
365	2	2	1	5	5	5	5	5	5	5	5	5	5	5	4	4	4	5	3	3	3	4	3	4	3	2	1	2	1	4	1	2	4	2	3	1	3	3	3	3	5	4	5	4	4	3	4	3	4
366	1	3	1	5	5	5	5	5	5	5	5	4	5	5	5	5	5	5	3	4	3	3	3	4	4	3	4	4	3	5	4	4	4	4	3	3	4	3	4	5	4	4	3	4	4	5	5	4	5
367	2	3	1	4	3	4	2	4	5	5	5	5	4	5	2	4	3	1	3	4	4	4	4	3	4	5	5	1	2	3	5	4	4	4	4	1	5	4	4	5	4	4	4	4	5	4	3	4	3
368	2	2	2	4	3	4	2	4	4	1	1	2	1	2	4	4	2	1	3	2	4	2	1	2	3	1	2	2	1	1	3	1	3	1	2	4	1	1	1	1	3	3	1	4	2	4	4	3	4
369	2	2	4	4	4	2	5	4	5	5	3	2	1	4	4	5	5	4	4	4	4	5	4	4	3	4	4	5	5	4	4	5	5	5	5	5	5	5	4	4	5	4	4	4	4	5	4	5	5
370	1	2	1	5	4	5	5	4	3	4	5	5	5	3	4	4	5	4	4	4	4	3	4	4	4	4	4	4	4	4	4	4	4	3	4	3	4	3	4	4	5	5	5	5	5	5	5	5	5
371	2	2	4	5	5	5	5	5	5	5	5	4	5	5	5	5	5	4	5	4	5	4	4	4	5	5	5	4	4	5	5	4	4	4	4	5	5	5	4	5	4	5	5	5	5	5	5	5	5
372	1	2	4	5	4	4	5	5	5	5	5	5	5	5	5	5	5	5	2	3	1	4	3	4	4	3	1	4	3	4	5	4	5	4	5	5	5	5	4	5	5	5	5	5	5	5	5	5	5
373	1	2	2	5	5	5	5	5	5	5	5	5	5	5	5	5	5	4	4	5	3	4	4	3	4	4	4	4	4	4	4	3	4	4	4	3	5	3	4	4	4	3	1	4	4	4	3	3	2
374	2	2	2	4	5	4	4	5	5	5	5	5	5	5	5	5	5	5	4	5	4	5	3	5	4	4	5	3	4	4	4	3	4	4	5	5	4	3	5	5	5	4	5	5	5	5	5	5	5
375	1	1	3	5	5	5	5	5	4	4	4	4	3	4	5	5	4	5	4	4	3	3	3	4	3	4	3	4	3	1	2	3	2	3	2	4	3	1	2	3	4	5	5	5	5	5	5	4	5
376	2	3	2	5	5	4	5	5	5	5	5	5	5	4	4	4	5	5	2	3	1	2	3	3	3	3	4	2	3	1	3	4	1	1	2	4	4	2	3	3	4	4	5	4	4	4	4	3	3
377	1	3	2	4	4	5	5	5	5	5	5	5	5	5	5	5	5	5	1	4	4	2	4	1	3	4	1	4	1	3	3	3	3	4	4	2	4	2	3	4	3	3	4	3	4	5	4	4	4
378	2	3	2	4	4	2	3	5	5	5	5	5	5	5	1	4	4	4	3	2	3	2	3	1	3	3	3	3	4	3	4	4	3	3	3	4	2	2	3	5	4	5	4	5	4	5	5	4	5
379	1	2	2	5	4	5	5	5	5	5	5	5	5	5	5	5	5	4	5	4	5	5	5	4	4	4	5	5	5	5	4	4	5	5	5	5	4	5	4	4	5	5	5	5	5	5	5	5	5
380	2	2	2	5	5	5	5	5	5	5	5	5	5	5	5	5	5	4	5	4	5	3	5	5	5	4	5	5	5	5	4	5	5	5	4	5	5	5	4	5	4	5	5	5	5	5	4	5	5
381	2	2	2	5	5	5	5	5	5	4	5	4	5	5	5	5	5	5	4	4	5	4	4	5	4	3	5	3	5	3	3	2	4	3	2	1	2	1	3	3	5	4	5	5	5	5	4	5	5
382	1	2	2	5	5	5	5	4	5	5	5	5	5	5	5	5	5	5	2	4	4	4	3	4	4	3	5	2	4	3	3	2	1	3	3	2	3	1	4	2	4	4	4	4	4	3	3	2	3
383	1	2	2	5	5	4	5	5	5	4	4	4	5	4	5	5	5	5	5	4	5	5	5	4	5	5	5	5	4	5	5	5	5	5	5	5	4	5	5	5	3	3	4	4	4	5	5	4	5
384	1	2	2	5	5	5	5	5	5	5	4	5	5	5	5	5	5	5	4	4	3	4	4	3	3	3	4	4	3	3	3	4	3	3	4	3	2	4	3	2	4	5	5	5	5	4	4	4	4
385	1	3	2	4	5	4	4	3	5	5	5	5	4	5	4	5	5	5	5	5	5	4	5	4	5	4	5	5	5	4	5	4	4	5	4	3	4	3	3	5	5	5	5	5	5	5	5	5	5
386	1	2	2	5	4	5	5	5	5	5	5	5	5	5	4	5	5	5	4	4	4	4	4	4	4	3	4	4	4	3	3	4	4	1	2	4	4	3	4	4	5	4	5	5	5	5	5	5	5
387	2	2	2	5	5	5	5	5	5	5	5	4	5	5	5	5	5	5	4	4	4	4	4	3	4	4	3	5	5	4	4	4	4	3	3	4	4	4	2	4	5	5	5	5	5	5	5	5	5
388	1	3	2	5	5	5	5	5	4	4	5	5	5	5	5	5	4	5	5	5	4	4	5	4	5	4	5	5	4	4	4	5	4	2	4	5	4	3	4	4	5	5	5	5	5	5	5	4	4
389	2	2	2	5	5	5	5	5	5	5	5	5	5	5	5	5	5	5	4	4	5	5	4	4	4	4	5	3	5	5	5	4	3	3	4	5	4	4	3	4	5	5	5	5	5	5	5	5	5
390	2	2	2	5	5	5	5	5	4	3	5	2	5	4	4	5	4	4	4	4	4	5	4	4	4	3	3	4	4	5	5	4	5	5	5	5	5	5	4	4	3	4	5	5	4	3	4	4	4
391	1	2	2	5	5	5	5	5	5	5	5	5	5	5	5	5	5	5	4	1	4	5	4	3	3	5	3	4	3	3	3	3	3	2	3	2	3	3	3	2	5	4	5	5	5	4	4	5	5
392	2	2	2	4	2	2	1	4	4	3	1	1	4	4	4	4	3	3	1	3	3	1	2	1	1	2	1	2	2	4	5	4	4	5	4	5	4	2	4	4	3	4	1	4	3	3	4	5	4
393	2	2	2	4	5	5	4	5	5	5	5	5	5	5	4	3	5	4	5	4	4	5	4	5	4	5	4	5	5	2	3	2	4	2	3	2	3	2	2	2	5	4	5	5	5	4	4	5	4
394	2	2	2	5	5	5	5	5	5	4	5	4	5	4	4	5	4	4	4	5	3	4	1	4	4	4	4	3	5	5	5	5	5	4	5	5	5	5	5	4	5	5	4	4	5	5	4	5	4
395	1	3	2	4	5	5	4	5	5	4	5	5	5	5	5	3	4	4	4	3	2	3	5	4	5	2	4	5	4	2	1	3	3	2	2	4	2	2	2	3	5	4	4	5	4	3	3	4	5
396	2	2	2	5	5	5	4	5	5	5	5	5	5	5	5	5	4	5	2	3	3	4	4	3	4	3	4	4	5	3	4	4	4	5	5	4	4	5	5	4	5	5	5	5	5	4	4	4	4
397	1	2	2	5	5	4	4	4	5	5	5	5	5	5	5	5	5	5	4	4	4	4	5	4	4	4	4	5	4	1	4	1	3	2	2	1	3	4	2	3	3	3	1	4	2	5	5	5	5
398	2	2	2	5	5	5	5	5	4	4	4	3	4	4	5	5	5	5	4	4	5	2	3	3	3	3	3	4	4	4	5	4	4	5	5	5	5	4	5	5	2	3	4	2	3	5	4	4	5
399	1	3	2	5	5	5	5	5	5	5	5	5	5	5	5	5	5	5	5	5	4	5	5	5	4	5	5	5	5	5	5	5	4	5	5	5	5	4	5	5	5	5	4	4	5	4	5	4	5
400	2	2	2	5	5	5	5	5	5	5	5	5	5	5	4	5	5	5	5	5	4	4	4	5	4	4	3	5	4	4	4	4	4	5	5	4	4	4	3	4	5	5	5	5	5	5	4	4	3
401	1	2	2	4	3	1	4	3	4	4	4	2	1	4	5	5	4	5	4	5	5	3	5	3	4	5	4	4	5	2	3	2	4	3	3	4	4	2	3	3	4	4	4	4	5	4	2	2	5
402	1	2	2	5	4	5	5	5	5	5	5	5	5	5	5	5	5	5	3	4	4	3	3	3	4	2	4	2	3	4	3	2	4	4	3	1	2	4	4	3	4	5	5	4	4	2	4	3	1
403	1	2	2	4	3	4	3	5	5	5	5	4	5	5	4	3	5	5	5	5	5	5	5	5	4	4	4	5	5	5	4	5	5	4	5	4	5	5	5	5	5	5	5	5	5	5	5	5	4
404	2	2	2	5	4	5	5	5	5	5	5	5	5	5	5	5	5	4	5	4	5	5	5	4	5	3	4	5	4	5	5	5	5	5	3	5	5	5	5	4	4	3	4	4	4	5	5	5	5
405	2	2	2	5	5	5	5	5	4	3	5	4	4	3	5	5	4	5	5	4	5	4	4	4	3	4	4	3	4	5	5	4	4	4	4	5	5	3	5	4	4	5	3	4	4	3	3	3	4
406	1	2	2	5	5	5	5	5	5	5	5	5	5	5	5	5	5	5	4	2	3	3	4	3	4	4	3	4	3	3	4	4	4	4	3	3	4	3	4	4	5	4	5	5	5	4	4	4	4
407	2	2	2	5	5	5	5	5	5	5	5	5	5	5	5	5	5	5	5	5	5	5	5	5	5	5	5	5	5	5	5	4	4	5	5	5	5	5	5	5	5	5	5	5	5	5	5	5	5
408	2	2	2	5	5	5	4	5	5	5	5	5	5	5	4	5	5	4	5	4	5	5	3	4	4	3	5	5	5	4	5	5	5	4	3	1	4	5	5	4	4	4	4	4	4	3	4	4	4
409	2	3	2	5	5	5	5	5	5	5	5	5	5	5	5	5	5	5	4	5	5	4	5	4	3	4	4	5	4	4	4	2	4	2	3	3	3	3	3	3	5	5	5	4	5	4	4	4	4
410	1	4	2	5	4	5	4	5	5	5	5	5	5	5	3	4	4	4	4	4	5	5	5	5	5	5	4	5	4	5	5	5	5	4	4	5	5	5	5	4	4	4	4	5	4	4	4	4	5
411	1	2	2	5	5	4	5	5	5	5	5	5	5	5	5	5	5	5	5	4	4	4	4	4	4	5	4	4	4	4	4	4	4	3	5	4	4	4	4	4	5	5	5	4	5	5	5	4	5
412	2	2	2	5	4	5	1	5	5	3	4	4	2	4	1	1	1	3	2	4	4	4	2	3	3	3	3	4	4	3	2	3	3	3	4	3	4	2	1	4	3	3	3	4	4	3	2	3	4
413	2	4	4	5	5	5	5	5	5	5	5	5	5	5	5	5	5	5	4	2	3	3	3	3	2	4	4	4	4	4	4	4	3	3	2	4	4	3	3	4	4	5	5	5	5	3	3	4	3
414	1	2	2	5	5	5	5	5	5	5	5	5	5	5	5	5	5	5	2	4	3	4	3	2	4	4	3	4	4	4	4	3	4	4	3	4	3	4	4	2	5	5	4	5	5	5	4	5	5
[truncated: 1 more columns]
